# Supplementary material for: Glycine methyl ester hydro­chloride
Source: Acta Crystallogr Sect E Struct Rep Online. 2009 Jul 25;65(Pt 8):o1970. doi: 10.1107/S1600536809028414 (PMC2977392; doi:10.1107/S1600536809028414)
Supplement: Supplementary file 1 [file e-65-o1970-sup1.cif]

##############################################################################
###                                                                        ###
###        Electronic paper (Acta Crystallographica Section E)             ###
###                                                                        ###
##############################################################################
#                                                                            #
# This CIF contains the data in a paper accepted for publication in Acta     #
# Crystallographica Section E. It conforms to the requirements of Notes      #
# for Authors for Section E, and has been peer reviewed under the auspices   #
# of the IUCr Commission on Journals.                                        #
#                                                                            #
# Full details of the Crystallographic Information File format               #
# are given in the paper "The Crystallographic Information File (CIF):       #
# a New Standard Archive File for Crystallography" by S. R. Hall, F. H.      #
# Allen and I. D. Brown [Acta Cryst. (1991), A47, 655-685].                  #
#                                                                            #
# The current version of the core CIF dictionary is obtainable from          #
# ftp://ftp.iucr.org/pub/cif_core.dic. The current version number is 2.4.    #
#                                                                            #
# Software is freely available for graphical display of the structure(s) in  #
# this CIF.  For information consult the CIF home page http://www.iucr.org/  #
# cif/home.html                                                              #
#                                                                            #
# This file may be used for bona fide research purposes within the           #
# scientific community so long as proper attribution is given to the journal # 
# article from which it was obtained.                                        #
#                                                                            #
##############################################################################
                                             
data_global
_journal_date_recd_electronic     2009-07-14
_journal_date_accepted     2009-07-17
_journal_name_full     'Acta Crystallographica, Section E'
_journal_year     2009
_journal_volume     65
_journal_issue      8
_journal_page_first     o1970
_journal_page_last     o1970
_journal_paper_category     QO
_journal_coeditor_code     HG2539
_publ_contact_author_name     'Filipe A. Almeida Paz'
_publ_contact_author_address
;
 Department of Chemistry
 University of Aveiro
 CICECO
 3810-193
 Aveiro
 Portugal
;
_publ_contact_author_email     filipe.paz@ua.pt
_publ_contact_author_fax     '+351 234 401470'
_publ_contact_author_phone     '+351 234 401418'
_publ_section_title
;
Glycine methyl ester hydrochloride
;
loop_
    _publ_author_name
    _publ_author_footnote
    _publ_author_address
    'Vilela, S\'ergio M. F.' .
;
Department of Chemistry
University of Aveiro
CICECO
3810-193 Aveiro
Portugal
;
    'Almeida Paz, Filipe A.' .
;
Department of Chemistry
University of Aveiro
CICECO
3810-193 Aveiro
Portugal
;
    'Tom\'e, Jo\~ao P. C.' .
;
Department of Chemistry
University of Aveiro
3810-193 Aveiro
QOPNA
Portugal
;
    'Zea Bermudez, Ver\'onica de' .
;
Department of Chemistry
CQ-VR
University of Tr\'as-os-Montes e Alto Douro
5001-801 Vila Real
Portugal
;
    'Cavaleiro, Jos\'e A. S.' .
;
Department of Chemistry
University of Aveiro
3810-193 Aveiro
Portugal
;
    'Rocha, Jo\~ao' .
;
Department of Chemistry
University of Aveiro
CICECO
3810-193 Aveiro
Portugal
;
data_I
_chemical_name_systematic
;
(methoxycarbonylmethyl)ammonium chloride
;
_chemical_name_common     'Glycine methyl ester hydrochloride'
_chemical_formula_moiety     'C3 H8 N O2 +, Cl -'
_chemical_formula_sum     'C3 H8 Cl N O2'
_chemical_formula_iupac     'C3 H8 N O2 +, Cl -'
_chemical_formula_weight     125.55
_chemical_melting_point     ?
_symmetry_cell_setting     'Monoclinic'
_symmetry_space_group_name_H-M     'P 21/c'
_symmetry_space_group_name_Hall     '-P 2ybc'
loop_
    _symmetry_equiv_pos_as_xyz
    'x, y, z'
    '-x, y+1/2, -z+1/2'
    '-x, -y, -z'
    'x, -y-1/2, z-1/2'
_cell_length_a     8.352(2)
_cell_length_b     12.505(3)
_cell_length_c     5.6369(14)
_cell_angle_alpha     90.00
_cell_angle_beta     99.730(9)
_cell_angle_gamma     90.00
_cell_volume     580.3(2)
_cell_formula_units_Z     4
_cell_measurement_reflns_used     793
_cell_measurement_theta_min     2.96
_cell_measurement_theta_max     24.77
_cell_measurement_temperature     150(2)
_exptl_crystal_description     Needle
_exptl_crystal_colour     Colourless
_exptl_crystal_size_max     0.08
_exptl_crystal_size_mid     0.02
_exptl_crystal_size_min     0.02
_exptl_crystal_density_diffrn     1.437
_exptl_crystal_density_meas     ?
_exptl_crystal_density_method     'not measured'
_exptl_crystal_F_000     264
_exptl_absorpt_coefficient_mu     0.553
_exptl_absorpt_correction_type     Multi-scan
_exptl_absorpt_process_details     '(SADABS; Sheldrick, 1997)'
_exptl_absorpt_correction_T_min     0.9571
_exptl_absorpt_correction_T_max     0.9890
_exptl_special_details
;
;
_diffrn_ambient_temperature     150(2)
_diffrn_radiation_type     MoK\a
_diffrn_radiation_wavelength     0.71073
_diffrn_radiation_source     'fine-focus sealed tube'
_diffrn_radiation_monochromator     graphite
_diffrn_measurement_device_type     'Bruker X8 Kappa CCD APEXII'
_diffrn_measurement_method     \f
_diffrn_detector_area_resol_mean     ?
_diffrn_reflns_number     5189
_diffrn_reflns_av_R_equivalents     0.0696
_diffrn_reflns_av_sigmaI/netI     0.1100
_diffrn_reflns_theta_min     4.01
_diffrn_reflns_theta_max     29.13
_diffrn_reflns_theta_full     29.13
_diffrn_measured_fraction_theta_max     0.983
_diffrn_measured_fraction_theta_full     0.983
_diffrn_reflns_limit_h_min     -11
_diffrn_reflns_limit_h_max     11
_diffrn_reflns_limit_k_min     -17
_diffrn_reflns_limit_k_max     16
_diffrn_reflns_limit_l_min     -7
_diffrn_reflns_limit_l_max     7
_diffrn_standards_number     ?
_diffrn_standards_interval_count     ?
_diffrn_standards_interval_time     ?
_diffrn_standards_decay_%     ?
_refine_special_details
;
Refinement of <i>F</i>^2^ against ALL reflections. The weighted <i>R</i>-factor
<i>wR</i> and goodness of fit <i>S</i> are based on <i>F</i>^2^, conventional
<i>R</i>-factors <i>R</i> are based on <i>F</i>, with <i>F</i> set to zero for
negative <i>F</i>^2^. The threshold expression of <i>F</i>^2^ >
\s(<i>F</i>^2^) is used only for calculating <i>R</i>-factors(gt) <i>etc</i>.
and is not relevant to the choice of reflections for refinement.
<i>R</i>-factors based on <i>F</i>^2^ are statistically about twice as large
as those based on <i>F</i>, and <i>R</i>- factors based on ALL data will be
even larger.
;
_reflns_number_total     1539
_reflns_number_gt     923
_reflns_threshold_expression     I>2\s(I)
_refine_ls_structure_factor_coef     Fsqd
_refine_ls_matrix_type     full
_refine_ls_R_factor_all     0.1338
_refine_ls_R_factor_gt     0.0692
_refine_ls_wR_factor_gt     0.1610
_refine_ls_wR_factor_ref     0.1837
_refine_ls_goodness_of_fit_ref     1.084
_refine_ls_restrained_S_all     1.084
_refine_ls_number_reflns     1539
_refine_ls_number_parameters     66
_refine_ls_number_restraints     0
_refine_ls_hydrogen_treatment     constr
_refine_ls_weighting_scheme     calc
_refine_ls_weighting_details
          'calc w=1/[\s^2^(Fo^2^)+(0.0649P)^2^+1.246P] where P=(Fo^2^+2Fc^2^)/3'
_atom_sites_solution_hydrogens     geom
_atom_sites_solution_primary     direct
_atom_sites_solution_secondary     difmap
_refine_ls_shift/su_max     0.000
_refine_ls_shift/su_mean     0.000
_refine_diff_density_max     1.050
_refine_diff_density_min     -0.549
_refine_ls_extinction_method     none
_refine_ls_extinction_coef     ?
loop_
    _atom_type_symbol
    _atom_type_description
    _atom_type_scat_dispersion_real
    _atom_type_scat_dispersion_imag
    _atom_type_scat_source
    'C' 'C' 0.0033 0.0016
                         'International Tables Vol C Tables 4.2.6.8 and 6.1.1.4'
    'H' 'H' 0.0000 0.0000
                         'International Tables Vol C Tables 4.2.6.8 and 6.1.1.4'
    'N' 'N' 0.0061 0.0033
                         'International Tables Vol C Tables 4.2.6.8 and 6.1.1.4'
    'O' 'O' 0.0106 0.0060
                         'International Tables Vol C Tables 4.2.6.8 and 6.1.1.4'
    'Cl' 'Cl' 0.1484 0.1585
                         'International Tables Vol C Tables 4.2.6.8 and 6.1.1.4'
_computing_data_collection     'APEX2 (Bruker, 2006)'
_computing_cell_refinement     'SAINT-Plus (Bruker, 2005)'
_computing_data_reduction     'SAINT-Plus (Bruker, 2005)'
_computing_structure_solution     'SHELXTL (Sheldrick, 2008)'
_computing_structure_refinement     'SHELXTL (Sheldrick, 2008)'
_computing_molecular_graphics     'DIAMOND (Brandenburg, 2009)'
_computing_publication_material     'SHELXTL (Sheldrick, 2008)'
loop_
    _atom_site_type_symbol
    _atom_site_label
    _atom_site_fract_x
    _atom_site_fract_y
    _atom_site_fract_z
    _atom_site_U_iso_or_equiv
    _atom_site_adp_type
    _atom_site_calc_flag
    _atom_site_refinement_flags
    _atom_site_occupancy
    _atom_site_disorder_assembly
    _atom_site_disorder_group
    Cl Cl1 0.47434(13) 0.11638(8) 0.24634(19) 0.0210(3) Uani d . 1 . .
    C C1 0.7947(5) 0.0942(3) 0.8596(8) 0.0200(10) Uani d . 1 . .
    H H1D 0.7834 0.0155 0.8502 0.024 Uiso calc R 1 . .
    H H1E 0.8397 0.1135 1.0280 0.024 Uiso calc R 1 . .
    C C2 0.9087(5) 0.1308(3) 0.6967(8) 0.0190(9) Uani d . 1 . .
    C C3 1.1805(6) 0.1209(5) 0.6290(10) 0.0348(12) Uani d . 1 . .
    H H3A 1.1348 0.1161 0.4573 0.052 Uiso calc R 1 . .
    H H3B 1.2733 0.0723 0.6660 0.052 Uiso calc R 1 . .
    H H3C 1.2163 0.1944 0.6682 0.052 Uiso calc R 1 . .
    N N1 0.6341(4) 0.1443(3) 0.7897(6) 0.0178(8) Uani d . 1 . .
    H H1A 0.6452 0.2167 0.7915 0.027 Uiso calc R 1 . .
    H H1B 0.5683 0.1246 0.8954 0.027 Uiso calc R 1 . .
    H H1C 0.5895 0.1225 0.6390 0.027 Uiso calc R 1 . .
    O O1 1.0566(4) 0.0911(3) 0.7714(6) 0.0295(8) Uani d . 1 . .
    O O2 0.8701(4) 0.1866(3) 0.5246(6) 0.0251(8) Uani d . 1 . .
loop_
    _atom_site_aniso_label
    _atom_site_aniso_U_11
    _atom_site_aniso_U_22
    _atom_site_aniso_U_33
    _atom_site_aniso_U_12
    _atom_site_aniso_U_13
    _atom_site_aniso_U_23
    Cl1 0.0258(6) 0.0195(5) 0.0182(6) -0.0065(5) 0.0049(4) -0.0014(5)
    C1 0.016(2) 0.014(2) 0.030(3) -0.0018(17) 0.0031(17) 0.0025(17)
    C2 0.021(2) 0.0111(19) 0.026(3) -0.0028(16) 0.0058(17) -0.0028(18)
    C3 0.020(2) 0.040(3) 0.047(3) 0.000(2) 0.013(2) 0.003(3)
    N1 0.0204(19) 0.0166(18) 0.017(2) 0.0018(14) 0.0050(14) -0.0001(14)
    O1 0.0223(18) 0.0313(18) 0.036(2) 0.0042(15) 0.0086(14) 0.0102(16)
    O2 0.0268(18) 0.0239(17) 0.0253(19) 0.0024(14) 0.0065(14) 0.0065(14)
_geom_special_details
;
All e.s.d.'s (except the e.s.d. in the dihedral angle between two l.s. planes)
are estimated using the full covariance matrix. The cell e.s.d.'s are taken
into account individually in the estimation of e.s.d.'s in distances, angles
and torsion angles; correlations between e.s.d.'s in cell parameters are only
used when they are defined by crystal symmetry. An approximate (isotropic)
treatment of cell e.s.d.'s is used for estimating e.s.d.'s involving l.s.
planes.
;
loop_
    _geom_bond_atom_site_label_1
    _geom_bond_atom_site_label_2
    _geom_bond_site_symmetry_2
    _geom_bond_distance
    _geom_bond_publ_flag
    C1 N1 . 1.472(5) no
    C1 C2 . 1.502(6) no
    C1 H1D . 0.9900 no
    C1 H1E . 0.9900 no
    C2 O2 . 1.194(5) no
    C2 O1 . 1.332(5) no
    C3 O1 . 1.461(5) no
    C3 H3A . 0.9800 no
    C3 H3B . 0.9800 no
    C3 H3C . 0.9800 no
    N1 H1A . 0.9100 no
    N1 H1B . 0.9100 no
    N1 H1C . 0.9100 no
loop_
    _geom_angle_atom_site_label_1
    _geom_angle_atom_site_label_2
    _geom_angle_atom_site_label_3
    _geom_angle_site_symmetry_1
    _geom_angle_site_symmetry_3
    _geom_angle
    _geom_angle_publ_flag
    N1 C1 C2 . . 110.5(4) no
    N1 C1 H1D . . 109.6 no
    C2 C1 H1D . . 109.6 no
    N1 C1 H1E . . 109.6 no
    C2 C1 H1E . . 109.6 no
    H1D C1 H1E . . 108.1 no
    O2 C2 O1 . . 125.7(4) no
    O2 C2 C1 . . 124.2(4) no
    O1 C2 C1 . . 110.1(4) no
    O1 C3 H3A . . 109.5 no
    O1 C3 H3B . . 109.5 no
    H3A C3 H3B . . 109.5 no
    O1 C3 H3C . . 109.5 no
    H3A C3 H3C . . 109.5 no
    H3B C3 H3C . . 109.5 no
    C1 N1 H1A . . 109.5 no
    C1 N1 H1B . . 109.5 no
    H1A N1 H1B . . 109.5 no
    C1 N1 H1C . . 109.5 no
    H1A N1 H1C . . 109.5 no
    H1B N1 H1C . . 109.5 no
    C2 O1 C3 . . 115.9(4) no
loop_
    _geom_torsion_atom_site_label_1
    _geom_torsion_atom_site_label_2
    _geom_torsion_atom_site_label_3
    _geom_torsion_atom_site_label_4
    _geom_torsion_site_symmetry_1
    _geom_torsion_site_symmetry_2
    _geom_torsion_site_symmetry_3
    _geom_torsion_site_symmetry_4
    _geom_torsion
    _geom_torsion_publ_flag
    N1 C1 C2 O2 . . . . -5.0(6) no
    N1 C1 C2 O1 . . . . 175.7(3) no
    O2 C2 O1 C3 . . . . 0.9(7) no
    C1 C2 O1 C3 . . . . -179.7(4) no
loop_
    _geom_hbond_atom_site_label_D
    _geom_hbond_atom_site_label_H
    _geom_hbond_atom_site_label_A
    _geom_hbond_site_symmetry_A
    _geom_hbond_distance_DH
    _geom_hbond_distance_HA
    _geom_hbond_distance_DA
    _geom_hbond_angle_DHA
    N1 H1A Cl1 4_566 0.91 2.52 3.269(4) 140.3
    N1 H1B Cl1 1_556 0.91 2.25 3.112(4) 157.9
    N1 H1C Cl1 . 0.91 2.26 3.147(4) 164.5
    C1 H1D Cl1 3_656 0.99 2.69 3.448(4) 133
    C1 H1E O2 4_566 0.99 2.51 2.928(4) 105
