# Supplementary material for: Glycine methyl ester hydro­chloride
Source: Acta Crystallogr Sect E Struct Rep Online. 2009 Jul 25;65(Pt 8):o1970. doi: 10.1107/S1600536809028414 (PMC2977392; doi:10.1107/S1600536809028414)
Supplement: Supplementary file 2 [file e-65-o1970-Isup2.hkl]

# 
# h,k,l, Fc-squared, Fo-squared, sigma(Fo-squared) and status flag 
# 
data_I
_shelx_title 'I in P2(1)/c' 
_shelx_refln_list_code          4 
_shelx_F_calc_maximum      133.46 
_exptl_crystal_F_000       264.00 
_reflns_d_resolution_high  0.7301 
 
loop_ 
 _symmetry_equiv_pos_as_xyz 
 'x, y, z' 
 '-x, y+1/2, -z+1/2' 
 '-x, -y, -z' 
 'x, -y-1/2, z-1/2' 
 
_cell_length_a     8.3525 
_cell_length_b    12.5051 
_cell_length_c     5.6369 
_cell_angle_alpha  90.000 
_cell_angle_beta   99.730 
_cell_angle_gamma  90.000 
 
_shelx_F_squared_multiplier     1.000 
 
loop_ 
 _refln_index_h 
 _refln_index_k 
 _refln_index_l 
 _refln_F_squared_calc 
 _refln_F_squared_meas 
 _refln_F_squared_sigma 
 _refln_observed_status 
   2   0   0     1817.74     1787.57     25.31 o 
   3   0   0     4136.94     4157.10     52.18 o 
   4   0   0       13.67        2.91     11.11 o 
   5   0   0      301.60      297.31      9.48 o 
   6   0   0      191.19      176.45     14.49 o 
   7   0   0      622.61      584.31     22.14 o 
   8   0   0        2.18        4.16     11.79 o 
   9   0   0       18.79       33.70     13.50 o 
  10   0   0        0.04      -19.67     19.67 o 
  11   0   0       32.33      -23.21     23.21 o 
   2   1   0      105.58      141.50      4.87 o 
   3   1   0       77.53       87.06      4.38 o 
   4   1   0      178.21      156.54      6.23 o 
   5   1   0     1236.28     1303.70     13.87 o 
   6   1   0       58.16       50.44      6.33 o 
   7   1   0      752.65      797.18     13.15 o 
   8   1   0       15.90       13.10      8.03 o 
   9   1   0       32.91       35.52     11.31 o 
  10   1   0      135.08      104.80     17.61 o 
  11   1   0        3.56      -21.35     21.35 o 
   1   2   0        3.20        1.83      5.45 o 
   2   2   0       50.21       58.30      5.11 o 
   3   2   0        1.19       -0.58      6.69 o 
   4   2   0      554.59      564.74     13.28 o 
   5   2   0       18.87       23.50      7.26 o 
   6   2   0        1.65        6.68      9.28 o 
   7   2   0       72.03       81.31     10.40 o 
   8   2   0       60.09       68.82     10.43 o 
   9   2   0       13.57       -0.09     10.14 o 
  10   2   0        2.28      -18.74     22.54 o 
  11   2   0        0.26      -19.80     19.80 o 
   1   3   0       26.57       22.58      6.38 o 
   2   3   0      107.67      122.79      6.09 o 
   3   3   0      864.65      920.74     12.78 o 
   4   3   0        4.05        5.46      8.71 o 
   5   3   0      489.77      508.30     17.54 o 
   6   3   0      341.82      343.21     17.15 o 
   7   3   0      562.59      558.69     21.54 o 
   8   3   0       12.16      -15.56     15.56 o 
   9   3   0      237.75      259.69     21.10 o 
  10   3   0      130.87      123.99     30.24 o 
  11   3   0        7.80      -15.19     15.19 o 
   0   4   0    17812.20    16740.41    265.88 o 
   1   4   0      584.53      525.55      9.82 o 
   2   4   0     1794.18     1783.15     18.23 o 
   3   4   0     1546.12     1499.38     18.00 o 
   4   4   0       97.86       72.29     16.93 o 
   5   4   0      163.33      165.53     17.81 o 
   6   4   0      133.72      149.42     23.32 o 
   7   4   0      520.71      481.83     61.12 o 
   8   4   0        3.48       -3.00     21.31 o 
   9   4   0       24.57       83.86     31.03 o 
  10   4   0        2.14       18.75     18.38 o 
   1   5   0      189.47      229.45      7.93 o 
   2   5   0       13.33        0.31      9.40 o 
   3   5   0      296.86      316.17     12.32 o 
   4   5   0      659.76      626.70     33.64 o 
   5   5   0      204.32      206.81     29.78 o 
   6   5   0      121.05      114.70     32.37 o 
   7   5   0      331.76      313.42     34.09 o 
   8   5   0       19.36       72.00     31.74 o 
   9   5   0        5.17        0.97     32.15 o 
  10   5   0       17.36       25.79     35.46 o 
   0   6   0      298.45      294.45     15.36 o 
   1   6   0        1.66       -3.55      7.42 o 
   2   6   0      229.86      264.52      9.95 o 
   3   6   0       68.43       80.94      6.20 o 
   4   6   0      775.39      686.41     40.07 o 
   5   6   0        0.04        0.43     29.58 o 
   6   6   0        3.17       47.57     32.05 o 
   7   6   0      156.58      160.71     33.58 o 
   8   6   0      109.69       92.13     35.16 o 
   9   6   0       32.96       47.98     35.80 o 
  10   6   0        8.48       44.22     37.26 o 
   1   7   0      193.09      201.76     10.50 o 
   2   7   0       53.19       70.00      9.21 o 
   3   7   0      648.01      666.89     12.67 o 
   4   7   0       81.88       68.21     30.84 o 
   5   7   0      102.91      125.50     34.78 o 
   6   7   0      375.77      404.29     38.13 o 
   7   7   0      316.53      391.83     40.55 o 
   8   7   0       40.27        1.90     35.16 o 
   9   7   0      295.25      362.89     43.16 o 
  10   7   0      111.30      128.52     41.36 o 
   0   8   0     1487.59     1375.32     30.16 o 
   1   8   0     1094.36      987.77     17.01 o 
   2   8   0      607.45      547.44     37.91 o 
   3   8   0      360.49      344.36     10.68 o 
   4   8   0      247.18      245.16     13.97 o 
   5   8   0       68.78      112.46     35.36 o 
   6   8   0       60.22       90.68     34.71 o 
   7   8   0      225.75      338.09     41.23 o 
   8   8   0        4.12       83.74     37.55 o 
   9   8   0        6.46       50.49     40.87 o 
   1   9   0        6.15        6.47     10.89 o 
   2   9   0       55.01       48.67     11.51 o 
   3   9   0      103.52      106.88      8.74 o 
   4   9   0      579.05      529.67     14.17 o 
   5   9   0        2.87       -2.28     33.68 o 
   6   9   0      179.41      185.07     38.76 o 
   7   9   0       70.15      118.24     39.65 o 
   8   9   0        3.94        1.26     39.36 o 
   9   9   0        5.42        2.07     42.50 o 
   0  10   0      647.04      674.93     23.23 o 
   1  10   0        5.69       13.37     12.14 o 
   2  10   0      112.82      125.62     15.64 o 
   3  10   0      514.43      521.77     15.65 o 
   4  10   0      227.57      245.22     19.21 o 
   5  10   0       46.81       -7.89     36.04 o 
   6  10   0       37.09       82.45     39.10 o 
   7  10   0       29.16      -18.09     38.47 o 
   8  10   0        6.49       11.92     42.86 o 
   1  11   0       18.19        5.30     12.16 o 
   2  11   0      134.90      163.39     37.73 o 
   3  11   0       59.66       82.37     13.09 o 
   4  11   0      181.66      219.82     16.27 o 
   5  11   0       72.72       52.85     39.27 o 
   6  11   0       79.85       46.19     40.97 o 
   7  11   0      225.87      270.68     47.33 o 
   8  11   0       98.89       68.21     46.34 o 
   0  12   0      334.07      374.88     23.26 o 
   1  12   0      303.59      297.70     18.45 o 
   2  12   0      235.28      286.37     19.71 o 
   3  12   0      238.43      253.58     22.75 o 
   4  12   0       20.93        4.98     26.44 o 
   5  12   0      135.57      173.91     41.09 o 
   6  12   0       18.96        7.45     42.35 o 
   7  12   0        2.77       42.43     46.04 o 
   1  13   0        2.35       -5.32     18.60 o 
   2  13   0        1.10      -19.05     19.05 o 
   3  13   0      104.92      131.76     19.56 o 
   4  13   0      227.34      263.89     19.00 o 
   5  13   0        0.14       52.16     42.91 o 
   6  13   0       10.46       22.70     45.80 o 
   0  14   0      138.45      151.56     33.86 o 
   1  14   0       44.51       14.84     20.35 o 
   2  14   0       77.45       67.84     16.86 o 
   3  14   0      319.80      342.28     23.62 o 
   4  14   0      147.13      174.17     33.85 o 
   5  14   0       51.74       30.01     46.97 o 
   6  14   0       52.83       44.63     49.57 o 
   1  15   0       24.44       32.97     22.46 o 
   2  15   0      133.20      125.50     23.68 o 
   3  15   0        2.83       -5.35     16.41 o 
   4  15   0      165.82      127.40     47.03 o 
   5  15   0       28.74       11.36     27.65 o 
   0  16   0       93.83       34.51     34.75 o 
   1  16   0       29.65       32.91     31.60 o 
   2  16   0       95.57       83.47     24.91 o 
   3  16   0      109.35       91.28     23.00 o 
   4  16   0        0.14       -2.88     42.15 o 
   1  17   0        5.03       47.86     32.44 o 
 -11   1   1      130.24       68.07     22.73 o 
 -10   1   1       67.75       61.56     14.80 o 
  -9   1   1      156.43      141.57     14.48 o 
  -8   1   1      626.69      616.16     12.48 o 
  -7   1   1        3.73        8.92      6.73 o 
  -6   1   1      366.66      359.70      8.74 o 
  -5   1   1      134.45      114.80      6.02 o 
  -4   1   1      282.27      277.54      7.35 o 
  -3   1   1      557.47      502.38      7.87 o 
  -2   1   1      937.68      871.46      7.87 o 
  -1   1   1       76.91       72.03      2.79 o 
   0   1   1       40.32       40.06      2.60 o 
   1   1   1     1096.41     1003.45      8.38 o 
   2   1   1      716.05      641.65      6.96 o 
   3   1   1       29.25       20.66      4.54 o 
   4   1   1     1155.77     1100.83     10.86 o 
   5   1   1        2.12        6.49      6.15 o 
   6   1   1      213.08      215.75      9.50 o 
   7   1   1      113.60      103.74      9.68 o 
   8   1   1      378.69      413.08     15.97 o 
   9   1   1       89.42       87.13     12.14 o 
  10   1   1       67.65       55.82     22.42 o 
 -11   2   1        4.99      -20.85     20.85 o 
 -10   2   1       25.66      -14.32     14.32 o 
  -9   2   1        6.28       -6.42     10.83 o 
  -8   2   1      117.94      100.23     19.43 o 
  -7   2   1      301.57      289.77     13.08 o 
  -6   2   1     1159.97     1070.32     18.57 o 
  -5   2   1      831.68      768.70     10.97 o 
  -4   2   1      859.96      737.08      9.90 o 
  -3   2   1     4024.02     3836.13     26.84 o 
  -2   2   1     1303.61     1214.26      9.73 o 
  -1   2   1     4860.39     4833.17     27.61 o 
   0   2   1     1931.38     1608.36     11.42 o 
   1   2   1     8741.50     8487.32     52.14 o 
   2   2   1     2813.94     2652.90     18.02 o 
   3   2   1      414.01      371.66      8.98 o 
   4   2   1     3055.17     2973.01     24.37 o 
   5   2   1      590.62      522.50      9.51 o 
   6   2   1       25.32       30.04      6.88 o 
   7   2   1        0.59       -1.86      5.86 o 
   8   2   1      121.66      120.22     11.15 o 
   9   2   1       33.89       24.83     13.96 o 
  10   2   1        2.37      -13.04     16.10 o 
 -11   3   1       70.94       57.55     28.09 o 
 -10   3   1       87.42       65.11     11.71 o 
  -9   3   1      112.13       75.10     38.09 o 
  -8   3   1      392.11      407.54     22.71 o 
  -7   3   1       12.44       36.56     35.81 o 
  -6   3   1      163.72      161.41     18.41 o 
  -5   3   1      162.33      135.07     14.87 o 
  -4   3   1      112.07      109.07     12.92 o 
  -3   3   1     2861.78     2761.52     22.47 o 
  -2   3   1      350.10      310.80      6.52 o 
  -1   3   1       20.35       34.33      5.56 o 
   0   3   1      745.40      706.01      8.24 o 
   1   3   1     2017.01     1864.57     13.39 o 
   2   3   1      660.38      609.71      8.11 o 
   3   3   1      102.15      104.00      6.35 o 
   4   3   1      281.31      294.14     14.46 o 
   5   3   1        0.41        0.90      4.16 o 
   6   3   1       80.66       67.48      8.12 o 
   7   3   1       85.83       72.81      8.25 o 
   8   3   1      171.85      137.58     11.17 o 
   9   3   1      140.11      127.82     23.68 o 
  10   3   1       57.45       70.97     19.63 o 
 -11   4   1       27.11       14.89     14.51 o 
 -10   4   1       25.22       51.73     31.57 o 
  -9   4   1        6.36      -21.16     21.16 o 
  -8   4   1      132.35      138.74     17.90 o 
  -7   4   1        2.68       -7.90     24.33 o 
  -6   4   1        0.22       12.64     20.15 o 
  -5   4   1      275.81      265.44     24.61 o 
  -4   4   1      190.77      227.36     15.53 o 
  -3   4   1        0.60        4.43      2.70 o 
  -2   4   1      886.99      881.77     11.71 o 
  -1   4   1       57.77       56.27      5.29 o 
   0   4   1        0.04        1.35      4.90 o 
   1   4   1     2431.01     2321.11     18.33 o 
   2   4   1      399.05      407.43      8.47 o 
   3   4   1      117.05      125.14      5.81 o 
   4   4   1        0.66        4.29      4.57 o 
   5   4   1        0.19        7.97      7.50 o 
   6   4   1      189.41      200.79     21.97 o 
   7   4   1       10.76      -15.38     18.78 o 
   8   4   1      109.33       85.99     17.58 o 
   9   4   1        0.08       -0.82     17.83 o 
  10   4   1        7.07        6.18     18.07 o 
 -10   5   1       77.43      121.96     35.45 o 
  -9   5   1      184.01      188.96     33.64 o 
  -8   5   1      309.44      294.52     24.97 o 
  -7   5   1      106.13      102.78     20.83 o 
  -6   5   1      361.74      390.01     37.72 o 
  -5   5   1       77.61       47.72     17.88 o 
  -4   5   1     1151.93     1066.15     28.18 o 
  -3   5   1       35.50       76.91     12.25 o 
  -2   5   1      476.33      462.75     10.78 o 
  -1   5   1      246.16      279.70      7.93 o 
   0   5   1      404.34      434.25      9.52 o 
   1   5   1       28.26       26.74      5.74 o 
   2   5   1      323.82      270.68      8.98 o 
   3   5   1      193.61      185.75     13.66 o 
   4   5   1      337.06      331.80     14.40 o 
   5   5   1      191.48      154.21     20.52 o 
   6   5   1      302.13      302.34     54.81 o 
   7   5   1       49.27       27.21     20.80 o 
   8   5   1      555.95      593.18     46.67 o 
   9   5   1       29.74      -19.53     34.48 o 
  10   5   1       56.73       37.88     17.30 o 
 -10   6   1        5.83       -4.25     35.82 o 
  -9   6   1        5.39       24.85     33.68 o 
  -8   6   1       83.68      148.02     34.14 o 
  -7   6   1       18.02      -13.57     20.53 o 
  -6   6   1      178.46      155.63     22.19 o 
  -5   6   1      877.34      796.17     43.78 o 
  -4   6   1      504.25      522.30     34.62 o 
  -3   6   1      707.47      603.05     11.69 o 
  -2   6   1     1800.69     1593.44     29.03 o 
  -1   6   1      673.75      609.11     13.18 o 
   0   6   1       37.24       29.94      7.23 o 
   1   6   1     3226.04     2969.10     23.57 o 
   2   6   1      294.57      268.51      8.38 o 
   3   6   1      784.10      725.65     12.06 o 
   4   6   1     1470.15     1286.71     19.61 o 
   5   6   1       66.47       56.92     34.09 o 
   6   6   1      193.91      208.41     35.04 o 
   7   6   1        1.04      -32.57     32.57 o 
   8   6   1       17.25       15.32     34.87 o 
   9   6   1        0.63       51.48     38.03 o 
  10   6   1       15.29       32.26     16.10 o 
 -10   7   1      118.78      180.17     41.62 o 
  -9   7   1       82.23       77.40     37.13 o 
  -8   7   1       22.56       -6.38     33.83 o 
  -7   7   1       29.49        7.92     33.15 o 
  -6   7   1        5.17      -11.18     20.58 o 
  -5   7   1       69.76       77.36     22.94 o 
  -4   7   1       23.88       40.62     14.61 o 
  -3   7   1      837.72      750.01     14.84 o 
  -2   7   1       49.56       58.65     10.16 o 
  -1   7   1       68.62       88.11      8.64 o 
   0   7   1        0.02       -7.26      7.26 o 
   1   7   1      256.24      248.54      8.08 o 
   2   7   1      102.41      111.98      7.32 o 
   3   7   1      492.74      439.82     11.06 o 
   4   7   1      117.90      130.67      9.79 o 
   5   7   1      163.43      181.41     35.51 o 
   6   7   1       11.25      -27.61     32.90 o 
   7   7   1        0.07      -12.99     35.09 o 
   8   7   1      179.50      124.95     39.76 o 
   9   7   1       53.82       58.55     41.12 o 
  -9   8   1       12.67       74.26     38.95 o 
  -8   8   1      135.90      167.69     38.78 o 
  -7   8   1        0.52       13.23     33.66 o 
  -6   8   1      107.92       80.91     33.97 o 
  -5   8   1      115.42      124.70     35.48 o 
  -4   8   1       36.31       51.91      6.99 o 
  -3   8   1      110.41      112.96      9.87 o 
  -2   8   1      242.83      267.99     11.61 o 
  -1   8   1      519.40      465.10     14.33 o 
   0   8   1       17.23       24.52      8.46 o 
   1   8   1     1061.47      945.75     14.13 o 
   2   8   1       15.66       13.26      7.76 o 
   3   8   1        3.53        7.05      7.66 o 
   4   8   1       28.17       32.77      9.75 o 
   5   8   1       92.42       85.09     35.12 o 
   6   8   1       52.37       79.12     36.35 o 
   7   8   1       10.13      -16.13     37.45 o 
   8   8   1      183.84      166.59     41.41 o 
   9   8   1        3.62       19.43     43.08 o 
  -9   9   1      123.04      162.44     43.35 o 
  -8   9   1      201.16      211.32     41.06 o 
  -7   9   1      129.18      142.31     38.73 o 
  -6   9   1      294.16      308.08     40.04 o 
  -5   9   1      227.43      202.19     36.77 o 
  -4   9   1      209.79      207.32     16.32 o 
  -3   9   1       31.54       11.43     11.89 o 
  -2   9   1       61.06       70.08     11.11 o 
  -1   9   1       31.07       13.60     11.09 o 
   0   9   1       20.61       17.89      9.48 o 
   1   9   1        1.82       -6.00      8.89 o 
   2   9   1       48.93       47.26      8.16 o 
   3   9   1      113.84      121.67     10.99 o 
   4   9   1      183.95      180.80     11.04 o 
   5   9   1      268.00      240.11     39.87 o 
   6   9   1      218.63      191.90     41.16 o 
   7   9   1       94.28       41.77     39.51 o 
   8   9   1      259.10      309.02     47.57 o 
  -8  10   1       16.92       12.46     40.60 o 
  -7  10   1        3.90        0.53     36.67 o 
  -6  10   1       38.78       46.39     37.04 o 
  -5  10   1      238.92      222.23     37.89 o 
  -4  10   1      310.38      347.66     39.31 o 
  -3  10   1      176.43      170.15     13.64 o 
  -2  10   1      719.02      639.89     18.89 o 
  -1  10   1      198.51      210.74     14.05 o 
   0  10   1      258.29      232.17     13.19 o 
   1  10   1      659.24      606.72     15.73 o 
   2  10   1      213.42      215.30     11.83 o 
   3  10   1      287.77      297.64     14.60 o 
   4  10   1      525.55      472.30     21.45 o 
   5  10   1        7.37      -12.95     37.93 o 
   6  10   1      103.22       71.45     41.31 o 
   7  10   1        8.24       64.41     42.01 o 
   8  10   1        5.57       45.77     45.61 o 
  -8  11   1        2.18      -21.47     32.02 o 
  -7  11   1       29.55       96.83     41.52 o 
  -6  11   1        0.09       -3.88     38.01 o 
  -5  11   1        5.31       24.46     36.62 o 
  -4  11   1       14.16       23.27     35.46 o 
  -3  11   1      341.34      347.13     44.75 o 
  -2  11   1        2.80       12.48     23.95 o 
  -1  11   1       16.57       24.96     10.96 o 
   0  11   1        1.18       -4.63     12.65 o 
   1  11   1       27.29       20.19     10.83 o 
   2  11   1       32.01       20.21     14.45 o 
   3  11   1      329.71      340.28     21.81 o 
   4  11   1      239.83      239.80     19.12 o 
   5  11   1      106.60      133.09     18.02 o 
   6  11   1        8.89       14.13     25.87 o 
   7  11   1       29.17        7.95     14.64 o 
  -8  12   1       55.98       55.29     51.65 o 
  -7  12   1       13.27        2.47     43.57 o 
  -6  12   1      141.57      165.11     43.62 o 
  -5  12   1       34.16       57.17     39.03 o 
  -4  12   1        0.27       -0.05     36.53 o 
  -3  12   1      114.59      141.99     37.98 o 
  -2  12   1      127.08      146.32     21.27 o 
  -1  12   1      431.29      408.41     20.60 o 
   0  12   1      167.40      142.59     12.79 o 
   1  12   1      285.94      262.35     15.32 o 
   2  12   1      213.66      224.56     14.37 o 
   3  12   1        0.91        6.59     13.57 o 
   4  12   1       29.13        8.50     12.25 o 
   5  12   1      174.44      159.24     22.19 o 
   6  12   1        7.85       20.19     28.95 o 
   7  12   1       63.17       53.17     17.35 o 
  -7  13   1       77.27       49.93     34.93 o 
  -6  13   1      243.09      307.96     49.90 o 
  -5  13   1      257.59      250.82     45.99 o 
  -4  13   1        0.41        7.26     16.04 o 
  -3  13   1      205.01      200.78     38.93 o 
  -2  13   1        0.76       26.71     24.00 o 
  -1  13   1       17.29       12.79     17.48 o 
   0  13   1       56.81       47.43     17.46 o 
   1  13   1       16.54       14.27     13.52 o 
   2  13   1        8.53        5.50     15.24 o 
   3  13   1       39.16       52.69     21.42 o 
   4  13   1      112.67      122.15     17.18 o 
   5  13   1      213.86      170.67     21.79 o 
   6  13   1      139.17      155.23     21.41 o 
  -6  14   1       35.46       94.03     49.40 o 
  -5  14   1        0.67       -1.05     32.32 o 
  -4  14   1      157.98      164.79     18.21 o 
  -3  14   1       80.17       96.22     27.93 o 
  -2  14   1       47.17       79.50     25.78 o 
  -1  14   1      261.29      251.40     26.45 o 
   0  14   1      183.31      158.01     19.44 o 
   1  14   1       70.93       64.66     21.95 o 
   2  14   1      181.86      183.26     17.92 o 
   3  14   1       33.14       20.84     15.38 o 
   4  14   1      120.11      107.32     15.36 o 
   5  14   1        2.33        5.07     20.87 o 
   6  14   1       13.28       -5.61     21.93 o 
  -5  15   1        3.32       45.56     46.46 o 
  -4  15   1       43.95       57.02     32.29 o 
  -3  15   1      173.80      203.25     31.75 o 
  -2  15   1        3.99      -26.67     26.67 o 
  -1  15   1        2.92        1.67     24.22 o 
   0  15   1       26.36       48.86     32.10 o 
   1  15   1       34.57       46.25     22.99 o 
   2  15   1        0.75       25.74     23.19 o 
   3  15   1       47.04       37.44     16.88 o 
   4  15   1       27.13       20.12     23.72 o 
  -4  16   1       12.99       49.54     45.37 o 
  -3  16   1       39.21       48.14     22.93 o 
  -2  16   1      161.59      143.64     30.58 o 
  -1  16   1       99.93       97.79     38.98 o 
   0  16   1      265.39      318.86     39.61 o 
   1  16   1      101.63      131.35     33.76 o 
   2  16   1       83.27      131.77     25.79 o 
   3  16   1       32.43       21.59     22.27 o 
 -11   0   2       14.37      -29.14     29.14 o 
 -10   0   2        3.82       -2.52     15.84 o 
  -9   0   2       34.67       33.64     15.50 o 
  -8   0   2        0.08       20.15     13.96 o 
  -7   0   2     1807.67     1714.07     26.77 o 
  -6   0   2       92.75      119.50     11.71 o 
  -5   0   2       97.31       97.17      9.99 o 
  -4   0   2     3318.33     3307.83     32.64 o 
  -3   0   2      429.83      611.68     11.95 o 
  -2   0   2     4721.56     4649.12     35.11 o 
  -1   0   2     5293.45     5746.88     56.52 o 
   0   0   2     6430.19     6358.24     56.93 o 
   1   0   2      406.72      704.39     10.82 o 
   2   0   2     1693.81     1702.10     21.15 o 
   3   0   2      564.37      736.52     14.96 o 
   4   0   2       43.51       26.24     10.80 o 
   5   0   2      348.95      382.71     17.75 o 
   6   0   2      298.70      406.83     18.88 o 
   7   0   2      303.68      328.22     28.67 o 
   8   0   2       15.51       49.61     18.17 o 
   9   0   2       59.31       74.08     19.66 o 
  10   0   2       13.19        9.42     29.65 o 
 -11   1   2       64.83       44.81     20.82 o 
 -10   1   2        4.42       -0.06     13.88 o 
  -9   1   2      146.46      159.85     16.63 o 
  -8   1   2       34.26       52.67      9.32 o 
  -7   1   2      512.34      506.19     15.24 o 
  -6   1   2      498.39      511.15     11.89 o 
  -5   1   2      131.14      134.36      6.80 o 
  -4   1   2      366.86      377.87      8.01 o 
  -3   1   2        6.94       31.22      4.78 o 
  -2   1   2      482.58      456.26      7.09 o 
  -1   1   2      437.77      423.05      6.57 o 
   0   1   2       42.68       72.30      4.17 o 
   1   1   2        9.83       48.73      3.94 o 
   2   1   2      314.71      324.05      8.69 o 
   3   1   2      734.75      735.36     10.74 o 
   4   1   2       88.94      100.83      8.54 o 
   5   1   2      439.48      508.56     14.77 o 
   6   1   2      391.47      417.01     13.93 o 
   7   1   2       85.99      101.64     12.62 o 
   8   1   2       16.88       34.89     13.03 o 
   9   1   2      122.20      149.14     21.82 o 
  10   1   2       13.92        9.01     39.99 o 
 -11   2   2       33.45       29.70     17.07 o 
 -10   2   2        6.39       -9.79     14.07 o 
  -9   2   2        0.01       -8.67     12.44 o 
  -8   2   2        5.85       11.83      8.48 o 
  -7   2   2        2.71        4.81      7.61 o 
  -6   2   2        3.81       -3.46      7.10 o 
  -5   2   2       56.61       56.67      6.10 o 
  -4   2   2       21.35       42.92      5.13 o 
  -3   2   2       88.76      113.49      6.01 o 
  -2   2   2        0.01       36.93      4.25 o 
  -1   2   2       55.51       98.63      4.23 o 
   0   2   2      487.29      529.04      7.36 o 
   1   2   2      443.81      446.44      8.38 o 
   2   2   2      263.72      275.39      6.97 o 
   3   2   2      185.91      205.96      7.72 o 
   4   2   2       23.00       27.38      8.12 o 
   5   2   2       54.51       56.31      9.75 o 
   6   2   2        0.01        8.44     10.98 o 
   7   2   2        0.58        4.44     11.66 o 
   8   2   2        0.00      -12.09     12.09 o 
   9   2   2        3.93       33.94     25.23 o 
  10   2   2        0.29       36.68     21.24 o 
 -11   3   2       75.94       52.38     41.27 o 
 -10   3   2      127.58       91.28     14.92 o 
  -9   3   2       76.98       80.75     12.96 o 
  -8   3   2       89.85      101.17     16.15 o 
  -7   3   2      849.60      799.14     23.40 o 
  -6   3   2       40.87      117.97      8.03 o 
  -5   3   2      655.15      649.40     12.55 o 
  -4   3   2       61.92       77.94      5.82 o 
  -3   3   2      212.85      206.61      6.06 o 
  -2   3   2       18.13       19.84      4.64 o 
  -1   3   2       11.31       16.72      4.94 o 
   0   3   2       43.74       64.58      4.44 o 
   1   3   2        2.17       11.11      5.00 o 
   2   3   2      105.88      133.60      5.71 o 
   3   3   2      250.05      241.86      7.63 o 
   4   3   2        9.55       81.53      8.84 o 
   5   3   2      926.48      932.70     16.45 o 
   6   3   2       95.66      140.27     10.33 o 
   7   3   2      241.99      273.19     14.10 o 
   8   3   2       58.91       94.87     12.32 o 
   9   3   2      143.29      133.85     20.59 o 
  10   3   2       72.42       77.48     21.10 o 
 -11   4   2        7.18       -3.06     29.20 o 
 -10   4   2        1.63       -0.18     14.99 o 
  -9   4   2       13.18       -3.39     22.30 o 
  -8   4   2       14.08        9.94     16.49 o 
  -7   4   2      788.85      728.59     32.32 o 
  -6   4   2        0.62       56.22     10.01 o 
  -5   4   2      174.52      156.06      8.95 o 
  -4   4   2     1118.21     1083.85     14.10 o 
  -3   4   2       64.96      173.60      9.99 o 
  -2   4   2     2431.87     2308.24     17.49 o 
  -1   4   2     1917.68     2156.32     15.96 o 
   0   4   2     4536.00     4529.72     29.12 o 
   1   4   2      251.27      382.31      8.63 o 
   2   4   2     1378.86     1315.19     13.40 o 
   3   4   2      694.29      705.68     11.38 o 
   4   4   2        0.63       22.39      9.74 o 
   5   4   2      579.28      609.30     14.66 o 
   6   4   2      163.43      222.20     12.22 o 
   7   4   2      105.88      138.13     14.83 o 
   8   4   2        6.77       12.63     16.54 o 
   9   4   2        7.36       28.40     19.10 o 
  10   4   2        6.62       16.06     21.15 o 
 -10   5   2        6.06       41.72     34.32 o 
  -9   5   2       51.30       73.78     32.52 o 
  -8   5   2       80.23       74.11     18.37 o 
  -7   5   2      138.22      169.56     18.04 o 
  -6   5   2      374.47      384.94     20.26 o 
  -5   5   2       64.72       94.61      8.57 o 
  -4   5   2      372.87      359.40     12.01 o 
  -3   5   2      219.23      245.84      8.33 o 
  -2   5   2        1.62       17.53      5.44 o 
  -1   5   2       54.81       52.52      7.83 o 
   0   5   2       82.29       83.88      6.42 o 
   1   5   2      209.51      203.86      7.41 o 
   2   5   2        8.27       37.06      5.91 o 
   3   5   2       76.21      113.45      8.55 o 
   4   5   2      321.68      327.39     16.81 o 
   5   5   2       93.18      133.31      9.76 o 
   6   5   2      235.21      263.26     20.90 o 
   7   5   2      105.92       97.07     16.66 o 
   8   5   2        0.03       27.94     17.80 o 
   9   5   2       26.68       32.07     27.07 o 
 -10   6   2        9.57       20.45     36.11 o 
  -9   6   2        0.10      -27.01     33.10 o 
  -8   6   2        3.48       46.12     23.87 o 
  -7   6   2       12.60        1.99     29.67 o 
  -6   6   2        8.14       -1.54     16.88 o 
  -5   6   2      131.27      132.61      7.01 o 
  -4   6   2      290.99      303.83      9.58 o 
  -3   6   2       77.73      135.15      6.93 o 
  -2   6   2       74.51       90.41     10.35 o 
  -1   6   2       11.41       70.95      7.11 o 
   0   6   2      652.82      579.80     11.41 o 
   1   6   2      249.97      287.69      9.09 o 
   2   6   2      592.61      561.35     12.19 o 
   3   6   2      357.97      334.76     18.85 o 
   4   6   2        0.85       -4.58     10.16 o 
   5   6   2      107.94      120.26     13.03 o 
   6   6   2        7.29        7.99     11.04 o 
   7   6   2        1.50       -2.99     17.90 o 
   8   6   2        8.78       29.03     16.81 o 
   9   6   2       45.45       80.69     31.02 o 
 -10   7   2      183.30      239.77     42.26 o 
  -9   7   2       61.41       53.84     36.26 o 
  -8   7   2      160.13      218.45     27.36 o 
  -7   7   2      516.26      505.84     74.14 o 
  -6   7   2       10.86       69.75     24.04 o 
  -5   7   2      528.22      497.70     17.35 o 
  -4   7   2       90.44       90.66     10.15 o 
  -3   7   2       92.70      101.68      8.99 o 
  -2   7   2      231.11      238.07     16.78 o 
  -1   7   2       42.30       40.13      7.62 o 
   0   7   2       11.19       10.70      7.36 o 
   1   7   2        1.10       10.81      7.85 o 
   2   7   2      317.40      328.36     10.86 o 
   3   7   2       78.99      101.33      8.52 o 
   4   7   2       37.46       77.06      8.99 o 
   5   7   2      522.11      498.59     20.45 o 
   6   7   2       55.40       78.26     15.94 o 
   7   7   2      251.39      260.38     35.96 o 
   8   7   2       98.75      109.50     44.15 o 
   9   7   2      127.14      105.34     46.41 o 
  -9   8   2        0.10       39.59     38.74 o 
  -8   8   2       39.61       36.95     26.73 o 
  -7   8   2      120.59      137.57     36.67 o 
  -6   8   2       35.85       68.80     25.55 o 
  -5   8   2      192.11      179.30     11.37 o 
  -4   8   2      127.98      189.48     12.15 o 
  -3   8   2      543.84      527.67     14.35 o 
  -2   8   2      570.59      540.31     15.57 o 
  -1   8   2      618.33      670.65     14.90 o 
   0   8   2     1819.35     1752.65     19.49 o 
   1   8   2      158.85      208.91     10.29 o 
   2   8   2      511.93      511.59     14.86 o 
   3   8   2      618.43      565.65     14.89 o 
   4   8   2       16.53       49.29     14.88 o 
   5   8   2      467.66      440.20     16.99 o 
   6   8   2       61.54       68.76     20.67 o 
   7   8   2        2.87      -16.70     16.70 o 
   8   8   2       73.24       91.46     19.75 o 
   9   8   2       14.80       -0.24     20.86 o 
  -9   9   2        0.60      -38.81     38.81 o 
  -8   9   2       97.27      142.32     31.05 o 
  -7   9   2       22.52       33.56     27.11 o 
  -6   9   2       80.50       96.86     27.35 o 
  -5   9   2      102.13      105.79     26.55 o 
  -4   9   2      127.67      148.61     15.82 o 
  -3   9   2      390.43      421.81     15.58 o 
  -2   9   2      182.08      240.69     15.04 o 
  -1   9   2       33.68       42.91      9.81 o 
   0   9   2       38.67       24.27     13.59 o 
   1   9   2      339.31      327.28     11.89 o 
   2   9   2      103.61      136.57     11.38 o 
   3   9   2       31.60       34.70     10.78 o 
   4   9   2      311.41      328.98     20.49 o 
   5   9   2       31.73       25.54     12.83 o 
   6   9   2       23.57        6.52     17.63 o 
   7   9   2      140.93      162.22     24.03 o 
   8   9   2       11.13       -9.09     18.49 o 
  -8  10   2        0.59       21.72     30.22 o 
  -7  10   2       81.94       60.32     72.69 o 
  -6  10   2        2.91      -26.80     26.80 o 
  -5  10   2       91.24       65.04     34.75 o 
  -4  10   2      711.33      639.90     33.49 o 
  -3  10   2        7.38       42.46     16.05 o 
  -2  10   2      109.34      129.60     11.62 o 
  -1  10   2      114.94      147.67     10.74 o 
   0  10   2       44.65       55.90     11.25 o 
   1  10   2       26.36       31.08      9.64 o 
   2  10   2      345.66      373.37     15.31 o 
   3  10   2      232.93      259.18     13.21 o 
   4  10   2      150.64      154.06     13.59 o 
   5  10   2       16.57       20.18     10.81 o 
   6  10   2       32.24       -1.42     30.75 o 
   7  10   2       17.12       -3.02     18.57 o 
   8  10   2       34.63       17.60     21.42 o 
  -8  11   2      129.57      137.35     33.52 o 
  -7  11   2      127.33      119.26     32.25 o 
  -6  11   2       89.71       91.13     29.32 o 
  -5  11   2       69.25       96.24     60.85 o 
  -4  11   2      232.35      267.12     29.48 o 
  -3  11   2       54.47       51.87     17.07 o 
  -2  11   2       70.73       66.28     13.94 o 
  -1  11   2       35.95       36.28     11.22 o 
   0  11   2       28.58       25.33     11.08 o 
   1  11   2       29.67       36.63     19.90 o 
   2  11   2       66.09       57.11     12.44 o 
   3  11   2      134.86      164.55     15.47 o 
   4  11   2       61.31       72.32     13.21 o 
   5  11   2       59.92       58.08     12.93 o 
   6  11   2      156.10      157.55     20.56 o 
   7  11   2      101.08       84.89     20.96 o 
  -7  12   2       35.08       83.40     33.34 o 
  -6  12   2       21.24       33.83     70.86 o 
  -5  12   2       85.42       93.06     29.65 o 
  -4  12   2       65.56      139.35     27.88 o 
  -3  12   2      198.21      202.69     19.59 o 
  -2  12   2      260.34      261.68     16.57 o 
  -1  12   2      214.59      208.27     15.91 o 
   0  12   2      249.08      272.10     22.41 o 
   1  12   2      321.88      309.64     16.07 o 
   2  12   2      101.40      118.17     16.32 o 
   3  12   2      184.71      180.58     18.63 o 
   4  12   2       20.03       31.08     13.12 o 
   5  12   2      109.98      103.70     26.93 o 
   6  12   2        8.07      -13.86     19.60 o 
  -7  13   2        0.08       22.78     51.32 o 
  -6  13   2       30.39       11.96     60.52 o 
  -5  13   2       15.18       17.98     30.05 o 
  -4  13   2       47.47       40.33     31.02 o 
  -3  13   2      174.58      154.91     19.67 o 
  -2  13   2       54.65       60.88     17.87 o 
  -1  13   2        0.20       23.94     18.08 o 
   0  13   2       65.50       61.00     28.33 o 
   1  13   2      116.94      158.92     23.41 o 
   2  13   2       11.45       20.06     15.36 o 
   3  13   2        3.96        6.60     14.56 o 
   4  13   2       95.69       96.10     14.88 o 
   5  13   2        2.14      -11.37     30.17 o 
   6  13   2        1.84      -15.44     22.64 o 
  -5  14   2       71.50       82.69     24.66 o 
  -4  14   2      324.76      294.73     23.78 o 
  -3  14   2       65.45       61.49     19.20 o 
  -2  14   2       51.47       39.40     25.48 o 
  -1  14   2      150.19      159.90     25.33 o 
   0  14   2        8.04       -5.96     22.94 o 
   1  14   2      111.66      114.14     24.22 o 
   2  14   2      192.25      213.10     25.41 o 
   3  14   2      131.36      146.43     17.47 o 
   4  14   2      158.68      141.74     29.87 o 
   5  14   2       17.65       22.86     20.32 o 
  -5  15   2       18.93        8.83     23.88 o 
  -4  15   2      146.94      179.80     34.65 o 
  -3  15   2       18.17       14.04     75.69 o 
  -2  15   2       61.76      109.38     28.25 o 
  -1  15   2       53.37       58.58     36.65 o 
   0  15   2       57.54       99.35     35.87 o 
   1  15   2       31.89       10.68     25.69 o 
   2  15   2       15.48       24.14     42.78 o 
   3  15   2       82.23       76.83     23.44 o 
   4  15   2       70.50       87.20     51.70 o 
  -3  16   2       38.27       36.96     43.22 o 
  -1  16   2       30.55       83.95     39.24 o 
   0  16   2       14.92        4.20     34.87 o 
   1  16   2      172.74      191.58     35.84 o 
   2  16   2       24.81       24.17     25.45 o 
 -11   1   3       19.14      -21.09     21.09 o 
 -10   1   3      235.54      198.38     17.01 o 
  -9   1   3      159.16      133.09     12.41 o 
  -8   1   3      144.97      132.57     14.16 o 
  -7   1   3       38.49       47.03      8.90 o 
  -6   1   3      232.22      242.40     10.73 o 
  -5   1   3       40.62       27.96      8.42 o 
  -4   1   3      385.34      397.19      9.80 o 
  -3   1   3       64.91       83.68      6.74 o 
  -2   1   3      365.55      374.12      8.39 o 
  -1   1   3        7.07        9.36      4.64 o 
   0   1   3      178.66      195.00      6.12 o 
   1   1   3       26.04       41.36      6.72 o 
   2   1   3      249.55      218.24      9.10 o 
   3   1   3       51.78       38.09      8.92 o 
   4   1   3      207.49      205.70     10.94 o 
   5   1   3        0.16      -12.40     13.13 o 
   6   1   3      232.16      244.04     14.63 o 
   7   1   3      134.86      126.29     14.68 o 
   8   1   3      161.80      200.90     19.10 o 
   9   1   3       64.57       76.38     18.47 o 
 -11   2   3       22.89        7.26     28.85 o 
 -10   2   3       31.94       19.56     20.48 o 
  -9   2   3       21.76       20.71     13.44 o 
  -8   2   3       28.67       10.44     10.94 o 
  -7   2   3        8.87       -2.81      8.49 o 
  -6   2   3      757.71      688.55     13.65 o 
  -5   2   3      806.42      728.97     13.35 o 
  -4   2   3      167.86      169.37      7.87 o 
  -3   2   3     3621.44     3485.36     29.98 o 
  -2   2   3      294.31      260.29      7.63 o 
  -1   2   3      439.37      401.55      8.45 o 
   0   2   3      585.06      531.75      9.18 o 
   1   2   3     3107.38     3143.08     25.65 o 
   2   2   3      309.49      260.61      9.70 o 
   3   2   3     1088.25     1059.28     19.76 o 
   4   2   3     1348.56     1329.73     20.47 o 
   5   2   3        5.17       12.38     10.66 o 
   6   2   3      109.16      124.53     13.73 o 
   7   2   3        2.21       12.56     13.57 o 
   8   2   3        3.35       34.96     16.77 o 
   9   2   3        0.23       24.05     35.96 o 
 -10   3   3      288.51      231.91     20.08 o 
  -9   3   3       84.55       64.34     21.06 o 
  -8   3   3       19.72       -8.62      9.72 o 
  -7   3   3      166.63      178.19     13.88 o 
  -6   3   3        0.19       -4.60      7.80 o 
  -5   3   3       32.07       37.93      7.95 o 
  -4   3   3      377.50      398.29     13.51 o 
  -3   3   3      137.96      149.42      7.97 o 
  -2   3   3      196.15      183.80      7.51 o 
  -1   3   3       26.13       30.88      5.78 o 
   0   3   3      149.85      180.26      9.06 o 
   1   3   3      127.90      121.99      7.46 o 
   2   3   3      201.11      184.40      9.11 o 
   3   3   3       76.68       76.61      9.45 o 
   4   3   3        0.12        1.22     10.62 o 
   5   3   3       50.79       39.95     12.36 o 
   6   3   3       62.53       76.06     13.97 o 
   7   3   3       51.32       39.60     15.79 o 
   8   3   3      238.59      240.48     18.56 o 
   9   3   3       33.13       40.47     22.86 o 
 -10   4   3       11.04        9.06     17.21 o 
  -9   4   3       37.12       36.32     25.19 o 
  -8   4   3        0.81       -2.30     19.47 o 
  -7   4   3        5.12        3.55     15.01 o 
  -6   4   3      159.84      161.19      9.23 o 
  -5   4   3       87.52      125.10      9.37 o 
  -4   4   3        1.82        1.10      8.09 o 
  -3   4   3      352.65      380.65     11.36 o 
  -2   4   3       72.27       79.95      7.18 o 
  -1   4   3      775.02      695.45     13.72 o 
   0   4   3        0.23        5.04      7.02 o 
   1   4   3      171.57      180.21      8.33 o 
   2   4   3       12.62        9.68      7.52 o 
   3   4   3       38.99       24.48     10.87 o 
   4   4   3       86.58       89.58     11.40 o 
   5   4   3       19.41       16.56     11.91 o 
   6   4   3        0.66       23.09     15.04 o 
   7   4   3       48.18       33.36     15.19 o 
   8   4   3       25.70       53.57     17.55 o 
   9   4   3       30.63       74.24     23.28 o 
 -10   5   3      110.94      131.92     18.13 o 
  -9   5   3      153.51      128.78     16.78 o 
  -8   5   3      324.11      306.82     31.38 o 
  -7   5   3        2.92        9.73     13.03 o 
  -6   5   3      618.87      591.02     15.74 o 
  -5   5   3      103.74       98.04      9.08 o 
  -4   5   3       47.14       34.13      8.78 o 
  -3   5   3      275.77      286.79     14.02 o 
  -2   5   3       23.00       23.03      7.27 o 
  -1   5   3        1.83        4.42      7.92 o 
   0   5   3       22.10       13.56      8.18 o 
   1   5   3      149.93      152.83      8.64 o 
   2   5   3       50.36       46.22      8.26 o 
   3   5   3       14.47       16.25      9.58 o 
   4   5   3      692.40      686.25     25.53 o 
   5   5   3        5.44       22.56     13.94 o 
   6   5   3      327.03      297.87     17.25 o 
   7   5   3      213.43      246.14     17.14 o 
   8   5   3       45.36       48.11     21.02 o 
   9   5   3      109.70      121.07     62.81 o 
 -10   6   3        2.76       -3.88     16.54 o 
  -9   6   3        6.56       27.68     22.87 o 
  -8   6   3        0.85       26.77     22.44 o 
  -7   6   3        1.42       -7.86     12.34 o 
  -6   6   3      667.44      633.74     21.05 o 
  -5   6   3      148.11      148.92      9.40 o 
  -4   6   3      400.05      364.70     13.01 o 
  -3   6   3     1526.36     1480.40     19.34 o 
  -2   6   3       65.13       59.60      8.21 o 
  -1   6   3     1098.02     1025.61     16.60 o 
   0   6   3      341.14      297.42     14.75 o 
   1   6   3      801.27      789.14     16.28 o 
   2   6   3      885.97      837.75     16.36 o 
   3   6   3      206.30      199.26     12.16 o 
   4   6   3      865.54      808.04     19.03 o 
   5   6   3       11.99       -8.86     14.14 o 
   6   6   3       10.70       14.13     15.41 o 
   7   6   3       47.60       49.38     18.21 o 
   8   6   3        5.80       23.20     20.96 o 
 -10   7   3      141.15      149.96     20.30 o 
  -9   7   3       18.05       25.98     30.77 o 
  -8   7   3       11.06       21.48     14.13 o 
  -7   7   3       55.97       64.01     13.56 o 
  -6   7   3        5.50        7.26     12.74 o 
  -5   7   3       76.95       66.69     11.26 o 
  -4   7   3        0.67        2.88      9.75 o 
  -3   7   3      581.70      580.32     14.86 o 
  -2   7   3        1.92        4.48      6.78 o 
  -1   7   3        0.12       -2.31      9.10 o 
   0   7   3       44.82       34.75     10.41 o 
   1   7   3      652.12      600.56     15.59 o 
   2   7   3        0.03      -11.22     11.22 o 
   3   7   3       32.82       43.58     10.71 o 
   4   7   3        7.55       -8.82     11.25 o 
   5   7   3        8.80        9.61     13.74 o 
   6   7   3       13.70       17.82     13.80 o 
   7   7   3       26.17       24.52     19.82 o 
   8   7   3      104.00       85.98     49.18 o 
  -9   8   3       20.72       24.18     16.14 o 
  -8   8   3       24.06       15.04     13.54 o 
  -7   8   3       29.68       36.12     20.76 o 
  -6   8   3       86.35       97.26     32.53 o 
  -5   8   3        1.46       -9.09     17.17 o 
  -4   8   3        4.42        0.35     11.74 o 
  -3   8   3      359.42      335.37     13.74 o 
  -2   8   3       60.30       55.71     11.38 o 
  -1   8   3      265.66      238.30     13.26 o 
   0   8   3      151.83      150.42     13.92 o 
   1   8   3      337.01      292.46     20.78 o 
   2   8   3        5.88       -0.66     10.86 o 
   3   8   3       23.09       18.32     11.94 o 
   4   8   3       83.76       74.39     14.62 o 
   5   8   3       15.93        6.30     13.71 o 
   6   8   3       56.45       67.35     13.95 o 
   7   8   3       32.28        9.48     33.18 o 
   8   8   3       64.55       31.96     24.04 o 
  -9   9   3      105.05       80.17     17.85 o 
  -8   9   3      163.82      141.72     23.14 o 
  -7   9   3      104.35       67.79     15.30 o 
  -6   9   3      312.59      325.15     21.69 o 
  -5   9   3      139.00      148.14     24.21 o 
  -4   9   3       32.88       27.67     12.76 o 
  -3   9   3      111.85      113.70     13.44 o 
  -2   9   3        5.96       19.77     10.52 o 
  -1   9   3        0.19        5.71     10.55 o 
   0   9   3        6.08       15.38     11.27 o 
   1   9   3       33.36       39.12     14.52 o 
   2   9   3       21.45        2.35     12.47 o 
   3   9   3       51.95       40.31     12.48 o 
   4   9   3      305.61      320.37     34.65 o 
   5   9   3       58.35       49.81     14.15 o 
   6   9   3      160.82      124.89     21.71 o 
   7   9   3      153.70      145.02     22.59 o 
  -8  10   3        2.18       18.74     18.01 o 
  -7  10   3        0.01       10.04     17.23 o 
  -6  10   3      216.13      187.34     17.90 o 
  -5  10   3       59.06      106.05     22.97 o 
  -4  10   3      241.85      238.19     18.55 o 
  -3  10   3      416.27      423.29     18.01 o 
  -2  10   3      101.90       82.87     13.99 o 
  -1  10   3      460.56      408.46     17.79 o 
   0  10   3      281.81      290.46     24.75 o 
   1  10   3      165.18      168.30     14.77 o 
   2  10   3      573.23      531.39     28.73 o 
   3  10   3       65.83       76.29     20.14 o 
   4  10   3      255.41      251.54     23.53 o 
   5  10   3       24.53       10.32     16.70 o 
   6  10   3        5.13      -17.75     21.05 o 
   7  10   3       27.49        8.65     23.65 o 
  -8  11   3        3.73       44.73     26.81 o 
  -7  11   3       18.19       33.50     17.34 o 
  -6  11   3       18.93       14.98     17.07 o 
  -5  11   3       36.58       46.17     17.03 o 
  -4  11   3        6.96       38.65     16.97 o 
  -3  11   3      376.03      359.89     20.82 o 
  -2  11   3       26.22       20.04     13.86 o 
  -1  11   3        3.93        2.26     13.68 o 
   0  11   3      131.27      110.42     19.26 o 
   1  11   3      500.92      440.52     21.64 o 
   2  11   3        1.58       10.88     15.34 o 
   3  11   3        0.98      -14.47     14.47 o 
   4  11   3        5.29        2.32     15.63 o 
   5  11   3        1.27       10.16     14.35 o 
   6  11   3        1.23       12.81     28.65 o 
  -7  12   3       64.08       35.61     18.28 o 
  -6  12   3       16.29       20.15     18.33 o 
  -5  12   3       42.41       23.64     18.07 o 
  -4  12   3        0.15        3.24     16.91 o 
  -3  12   3      146.15      151.53     21.86 o 
  -2  12   3      293.02      256.52     19.50 o 
  -1  12   3       64.72       44.85     19.33 o 
   0  12   3      318.06      316.74     21.74 o 
   1  12   3      243.36      271.09     21.01 o 
   2  12   3        5.70       35.68     35.08 o 
   3  12   3       80.77       88.78     28.06 o 
   4  12   3       46.61       33.33     15.73 o 
   5  12   3       16.17       22.03     22.89 o 
  -6  13   3       83.57       78.74     20.06 o 
  -5  13   3       87.97       84.34     23.80 o 
  -4  13   3       63.62       55.16     30.44 o 
  -3  13   3       10.71        3.11     17.85 o 
  -2  13   3        0.25      -17.97     24.57 o 
  -1  13   3        6.93       -3.50     25.57 o 
   0  13   3        0.74       18.39     19.28 o 
   1  13   3        0.24       47.06     24.26 o 
   2  13   3       13.44       11.03     23.24 o 
   3  13   3       72.42      117.60     24.21 o 
   4  13   3       57.44       55.87     16.89 o 
   5  13   3      225.60      183.52     29.85 o 
  -5  14   3       59.49       94.65     23.44 o 
  -4  14   3       45.23       33.64     20.13 o 
  -3  14   3       54.05        1.87     53.53 o 
  -2  14   3      135.94      140.03     28.34 o 
  -1  14   3      121.44      101.74     26.32 o 
   0  14   3      163.40      172.21     37.15 o 
   1  14   3       44.03       36.89     25.95 o 
   2  14   3      117.63      101.81     26.13 o 
   3  14   3       49.63       38.12     24.48 o 
   4  14   3       21.62       99.11     50.93 o 
  -3  15   3       32.97        3.54     42.45 o 
  -2  15   3        2.07       23.95     28.31 o 
  -1  15   3        1.80      -13.29     37.54 o 
   0  15   3       23.33       34.80     35.94 o 
   1  15   3       81.57      132.81     36.53 o 
   2  15   3        0.02      -27.06     27.06 o 
 -10   0   4       78.28       73.70     20.71 o 
  -9   0   4      148.49      132.40     19.48 o 
  -8   0   4      172.55      145.60     23.68 o 
  -7   0   4       69.42      155.80     15.56 o 
  -6   0   4       45.06       51.06     13.80 o 
  -5   0   4      305.77      313.45     22.66 o 
  -4   0   4      365.39      454.41     19.78 o 
  -3   0   4      106.35      112.56     14.30 o 
  -2   0   4     2571.92     2827.27     39.23 o 
  -1   0   4      948.38      962.72     20.11 o 
   0   0   4     1581.42     1772.44     26.04 o 
   1   0   4       93.76       60.45     31.26 o 
   2   0   4      829.08      877.54     53.32 o 
   3   0   4      244.08      274.57     21.15 o 
   4   0   4        2.59       -1.37     17.86 o 
   5   0   4      960.04     1101.15     85.82 o 
   6   0   4       47.21        4.51     34.17 o 
   7   0   4       16.99       77.08     35.79 o 
   8   0   4       59.36       92.81     37.88 o 
 -10   1   4        6.27      -20.27     20.27 o 
  -9   1   4       48.46       37.24     13.21 o 
  -8   1   4      239.46      225.08     23.70 o 
  -7   1   4      231.53      267.90     11.85 o 
  -6   1   4       99.84       94.88     10.34 o 
  -5   1   4      415.97      418.21     12.40 o 
  -4   1   4        0.89       15.43      9.12 o 
  -3   1   4        0.08        7.58      9.36 o 
  -2   1   4       47.30       51.92     10.37 o 
  -1   1   4       32.53       24.04      7.84 o 
   0   1   4       67.60       62.80      7.74 o 
   1   1   4       15.54        4.89     10.07 o 
   2   1   4      133.77      171.63     13.44 o 
   3   1   4       45.79       75.21     13.40 o 
   4   1   4      156.11      168.66     14.30 o 
   5   1   4      466.85      513.80     23.09 o 
   6   1   4        4.57       10.97     17.06 o 
   7   1   4      104.82      122.81     26.57 o 
   8   1   4       31.21       70.10     26.66 o 
 -10   2   4        0.32        3.21     20.24 o 
  -9   2   4        1.11        0.86     14.09 o 
  -8   2   4        2.83      -11.89     11.89 o 
  -7   2   4       19.04      -10.27     13.29 o 
  -6   2   4        2.29       -4.74      9.54 o 
  -5   2   4       33.18       46.62      9.29 o 
  -4   2   4       99.57       95.92      9.89 o 
  -3   2   4       82.64      107.48     12.09 o 
  -2   2   4      116.57      122.06     10.29 o 
  -1   2   4        0.19       -7.72      8.37 o 
   0   2   4       11.76       13.47      5.98 o 
   1   2   4       48.09       49.10      9.25 o 
   2   2   4       32.16       46.34     17.15 o 
   3   2   4        2.32       -1.11     12.48 o 
   4   2   4       19.46       27.44     15.61 o 
   5   2   4        0.00       19.49     16.32 o 
   6   2   4        0.23       -8.86     16.75 o 
   7   2   4        1.52       12.96     45.54 o 
   8   2   4        3.87       33.29     25.35 o 
 -10   3   4        9.77       29.04     19.91 o 
  -9   3   4      176.00      201.88     30.65 o 
  -8   3   4      120.91      105.07     13.41 o 
  -7   3   4      342.53      355.49     16.13 o 
  -6   3   4      102.00      103.44     10.45 o 
  -5   3   4      194.58      234.02     10.41 o 
  -4   3   4       98.98       98.58      9.98 o 
  -3   3   4       64.21       48.89     10.01 o 
  -2   3   4        6.93        6.33      8.72 o 
  -1   3   4       63.89       79.90      9.28 o 
   0   3   4        0.02       -1.99      9.80 o 
   1   3   4       67.04       66.43      9.64 o 
   2   3   4        3.28       14.08     11.71 o 
   3   3   4      245.32      263.84     17.91 o 
   4   3   4       39.24       25.48     15.37 o 
   5   3   4      455.18      498.40     32.69 o 
   6   3   4       37.42       36.39     17.20 o 
   7   3   4       68.97       84.34     18.64 o 
   8   3   4      122.45      149.94     29.76 o 
 -10   4   4       16.76      -14.74     26.19 o 
  -9   4   4       77.23       91.76     20.53 o 
  -8   4   4       72.58       94.29     16.80 o 
  -7   4   4      156.07      204.15     17.51 o 
  -6   4   4        8.92       -8.74     15.18 o 
  -5   4   4      241.88      244.48     12.89 o 
  -4   4   4      522.28      561.80     15.57 o 
  -3   4   4       38.65       72.27     10.52 o 
  -2   4   4     2071.58     2149.54     25.82 o 
  -1   4   4      711.05      746.10     17.81 o 
   0   4   4      756.94      900.24     19.06 o 
   1   4   4      464.76      425.85     15.59 o 
   2   4   4      356.99      413.57     19.55 o 
   3   4   4      216.41      219.01     14.94 o 
   4   4   4       26.35       37.36     15.78 o 
   5   4   4      461.61      530.05     28.20 o 
   6   4   4       60.96       67.32     35.75 o 
   7   4   4       17.09        7.62     19.42 o 
   8   4   4       29.31       29.29     44.61 o 
 -10   5   4        0.89       -1.43     19.64 o 
  -9   5   4       49.94       60.15     20.02 o 
  -8   5   4      139.46      154.54     17.62 o 
  -7   5   4       49.49       59.64     16.31 o 
  -6   5   4      283.74      304.75     18.55 o 
  -5   5   4       56.38       69.23     13.60 o 
  -4   5   4        6.84        7.42     10.82 o 
  -3   5   4       23.68       22.47     11.58 o 
  -2   5   4       28.52       51.49     11.35 o 
  -1   5   4        2.04       -2.00      5.78 o 
   0   5   4        0.01       16.42     12.53 o 
   1   5   4      146.06      163.35     16.05 o 
   2   5   4      127.51      156.90     14.62 o 
   3   5   4       43.99       36.14     15.93 o 
   4   5   4      100.85      150.28     16.85 o 
   5   5   4      194.69      192.53     18.27 o 
   6   5   4       34.18       26.77     16.34 o 
   7   5   4       30.40       43.80     17.76 o 
  -9   6   4        5.79        5.44     19.05 o 
  -8   6   4        0.00        3.70     18.85 o 
  -7   6   4       25.60        8.92     15.59 o 
  -6   6   4        5.74       18.99     15.89 o 
  -5   6   4      137.05      165.41     14.72 o 
  -4   6   4      254.20      258.04     15.13 o 
  -3   6   4       48.86       77.71     11.84 o 
  -2   6   4      244.25      266.01     15.82 o 
  -1   6   4        3.07        0.39      9.77 o 
   0   6   4        2.31       27.13     11.35 o 
   1   6   4       74.48       99.85     14.47 o 
   2   6   4      240.10      273.41     17.98 o 
   3   6   4       23.92       27.19     13.23 o 
   4   6   4       42.23       33.27     15.73 o 
   5   6   4       28.14       24.70     15.67 o 
   6   6   4        0.35       16.63     17.95 o 
   7   6   4        5.11       21.52     17.26 o 
  -9   7   4      219.48      243.46     22.51 o 
  -8   7   4       83.06      118.82     18.16 o 
  -7   7   4      186.49      227.39     18.81 o 
  -6   7   4      142.51      163.12     25.46 o 
  -5   7   4       75.99       87.61     18.32 o 
  -4   7   4      193.95      178.21     14.74 o 
  -3   7   4       83.77       90.22     14.03 o 
  -2   7   4        1.78        6.20     12.94 o 
  -1   7   4       78.34       67.71     13.74 o 
   0   7   4       16.98       17.27     13.74 o 
   1   7   4       89.97       94.20     14.31 o 
   2   7   4        3.44       18.67     13.44 o 
   3   7   4      216.64      194.12     14.91 o 
   4   7   4       26.27       30.81     15.88 o 
   5   7   4      219.98      243.67     18.26 o 
   6   7   4       88.40       77.66     17.35 o 
   7   7   4       52.98       61.05     28.24 o 
  -9   8   4       11.35       12.41     22.56 o 
  -8   8   4        7.95      -17.47     17.47 o 
  -7   8   4      173.12      208.46     19.24 o 
  -6   8   4        0.46       16.23     16.17 o 
  -5   8   4      129.38      137.35     20.42 o 
  -4   8   4      416.06      427.59     26.95 o 
  -3   8   4       20.38       77.16     18.51 o 
  -2   8   4      962.54      957.38     27.03 o 
  -1   8   4      498.34      498.56     27.77 o 
   0   8   4      162.86      229.79     23.26 o 
   1   8   4      695.62      670.34     32.78 o 
   2   8   4       69.17      104.46     14.67 o 
   3   8   4      149.37      153.84     14.74 o 
   4   8   4       96.03       86.58     16.50 o 
   5   8   4       85.12       96.76     19.28 o 
   6   8   4       52.26       67.23     20.42 o 
   7   8   4        9.67        3.96     26.57 o 
  -8   9   4       23.44       32.64     18.40 o 
  -7   9   4        0.74       -3.39     17.51 o 
  -6   9   4      383.73      419.40     22.05 o 
  -5   9   4       23.42       29.12     15.44 o 
  -4   9   4       35.64       29.04     15.80 o 
  -3   9   4       22.84       28.47     13.71 o 
  -2   9   4        1.12       -7.65     13.40 o 
  -1   9   4       35.98       33.86     19.70 o 
   0   9   4       55.02       63.61     19.79 o 
   1   9   4      158.61      158.59     20.40 o 
   2   9   4       24.44        8.96     18.01 o 
   3   9   4       87.41       94.49     17.01 o 
   4   9   4       19.65       45.25     16.07 o 
   5   9   4       39.09       21.72     16.37 o 
   6   9   4       73.85       91.80     24.44 o 
  -8  10   4       21.39       42.72     21.14 o 
  -7  10   4        0.70       10.84     18.69 o 
  -6  10   4       85.10       88.51     17.50 o 
  -5  10   4      186.49      197.47     18.87 o 
  -4  10   4      107.97      160.13     17.98 o 
  -3  10   4       37.62       64.93     17.79 o 
  -2  10   4       67.11       71.30     21.07 o 
  -1  10   4       28.27       23.21     20.15 o 
   0  10   4       64.23       96.26     20.43 o 
   1  10   4       19.58       38.03     19.47 o 
   2  10   4      405.75      387.04     54.19 o 
   3  10   4       75.90       72.24     23.85 o 
   4  10   4        9.67       -7.78     16.06 o 
   5  10   4      109.44       94.12     17.63 o 
  -7  11   4       36.92       45.83     19.80 o 
  -6  11   4       81.28      100.87     18.71 o 
  -5  11   4      107.15      138.44     21.37 o 
  -4  11   4       79.05       37.22     17.32 o 
  -3  11   4       56.56       47.46     16.89 o 
  -2  11   4       61.92       60.05     21.22 o 
  -1  11   4        2.08      -10.91     20.56 o 
   0  11   4        6.48        8.89     19.75 o 
   1  11   4       25.01       30.31     20.05 o 
   2  11   4       92.78      107.15     55.82 o 
   3  11   4       24.05       34.43     24.24 o 
   4  11   4       50.39       25.38     24.84 o 
   5  11   4       73.49       48.91     24.60 o 
  -6  12   4       13.92       18.03     29.77 o 
  -5  12   4       39.90       32.78     18.97 o 
  -4  12   4      116.13       74.34     31.46 o 
  -3  12   4      107.57      107.63     29.30 o 
  -2  12   4      161.83      179.66     31.72 o 
  -1  12   4      172.16      181.68     23.27 o 
   0  12   4      118.35      117.04     21.75 o 
   1  12   4      232.61      244.97     29.55 o 
   2  12   4       29.23       56.95     25.89 o 
   3  12   4      105.12      145.95     26.87 o 
   4  12   4       38.02       42.19     23.99 o 
  -5  13   4       12.85      159.91     47.06 o 
  -4  13   4        0.99       36.19     31.67 o 
  -3  13   4        4.53       30.80     29.29 o 
  -2  13   4        0.03      -26.93     26.93 o 
  -1  13   4        3.83        5.69     27.62 o 
   0  13   4       27.72       81.34     28.33 o 
   1  13   4       91.41      104.23     29.14 o 
   2  13   4       16.84       44.07     27.13 o 
   3  13   4       22.84       68.53     25.96 o 
  -3  14   4       96.24      162.54     45.20 o 
  -2  14   4       23.53       24.00     41.97 o 
  -1  14   4       38.18       14.16     40.34 o 
   0  14   4       52.27       17.34     37.30 o 
   1  14   4       50.03       87.39     29.76 o 
  -9   1   5       43.68       38.24     34.83 o 
  -8   1   5       87.88       70.64     22.18 o 
  -7   1   5       30.24       39.39     14.29 o 
  -6   1   5      149.40      145.34     13.89 o 
  -5   1   5       54.25       55.01     12.85 o 
  -4   1   5      116.15      121.85     13.39 o 
  -3   1   5      135.20      139.53     13.50 o 
  -2   1   5       33.45        3.90     16.84 o 
  -1   1   5       12.93       -0.32     16.97 o 
   0   1   5       14.63      -19.66     19.66 o 
   1   1   5       40.82       11.64     19.89 o 
   2   1   5       87.29      109.08     26.10 o 
   3   1   5       12.74        5.60     25.47 o 
   4   1   5       91.87      119.47     26.83 o 
   5   1   5        0.63       -2.30     26.24 o 
   6   1   5      207.13      210.72     29.77 o 
   7   1   5       65.34       68.10     29.09 o 
  -9   2   5       29.48       26.66     24.40 o 
  -8   2   5        2.97        7.71     16.18 o 
  -7   2   5      123.85      143.69     15.56 o 
  -6   2   5      362.84      327.36     15.44 o 
  -5   2   5      192.13      159.12     13.83 o 
  -4   2   5      476.10      496.34     17.60 o 
  -3   2   5     1150.76     1151.51     27.99 o 
  -2   2   5       13.65       15.13     19.89 o 
  -1   2   5      925.46      950.94     49.93 o 
   0   2   5      470.38      528.40     64.63 o 
   1   2   5      351.91      316.37     32.91 o 
   2   2   5      754.94      687.33     47.81 o 
   3   2   5      293.10      218.55     27.87 o 
   4   2   5      297.60      213.00     28.37 o 
   5   2   5        0.17       -0.73     25.94 o 
   6   2   5       20.20       63.86     27.92 o 
   7   2   5       18.38      -33.58     36.09 o 
  -9   3   5       28.32       15.01     22.19 o 
  -8   3   5       51.44       15.17     18.39 o 
  -7   3   5        9.68       35.70     14.31 o 
  -6   3   5       26.78       16.32     21.40 o 
  -5   3   5      100.66      113.88     13.72 o 
  -4   3   5       56.43       31.21     14.35 o 
  -3   3   5      235.21      242.94     16.43 o 
  -2   3   5        2.23       13.21     20.12 o 
  -1   3   5        7.35       -8.53     19.96 o 
   0   3   5        0.69      -16.91     19.70 o 
   1   3   5      267.88      212.02     21.73 o 
   2   3   5        2.26      -16.85     19.59 o 
   3   3   5        5.52      -11.00     25.47 o 
   4   3   5       77.42       38.28     26.07 o 
   5   3   5        4.44       31.94     26.21 o 
   6   3   5      117.98      103.39     56.99 o 
   7   3   5       74.18       75.57     36.38 o 
  -9   4   5        8.94       15.38     22.17 o 
  -8   4   5       43.73       63.89     21.58 o 
  -7   4   5       12.52       12.33     40.06 o 
  -6   4   5        4.68      -16.38     16.38 o 
  -5   4   5       23.43       35.72     14.59 o 
  -4   4   5        4.12       -7.95     14.23 o 
  -3   4   5      108.80       97.69     14.90 o 
  -2   4   5       23.58        1.54     19.83 o 
  -1   4   5       25.57        4.75     20.31 o 
   0   4   5       95.77       84.50     21.93 o 
   1   4   5       18.25       50.11     19.92 o 
   2   4   5       34.83       30.62     20.17 o 
   3   4   5       87.80       85.92     26.15 o 
   4   4   5        2.19      -17.70     24.86 o 
   5   4   5        0.15        3.98     25.24 o 
   6   4   5       82.97       86.32     28.31 o 
  -9   5   5       37.97       97.85     27.85 o 
  -8   5   5       78.76       81.33     22.74 o 
  -7   5   5      170.64      196.69     20.24 o 
  -6   5   5       98.77      100.87     18.05 o 
  -5   5   5       65.83       69.09     15.53 o 
  -4   5   5      174.25      197.98     20.27 o 
  -3   5   5        1.35      -13.93     13.93 o 
  -2   5   5      103.25      124.20     23.01 o 
  -1   5   5        2.94        2.48     20.35 o 
   0   5   5       52.84       85.19     33.21 o 
   1   5   5       18.59       10.22     20.07 o 
   2   5   5      190.23      164.03     21.45 o 
   3   5   5       39.31        4.59     27.91 o 
   4   5   5       51.73       31.70     25.40 o 
   5   5   5       61.55       45.91     25.99 o 
   6   5   5      147.20      154.03     28.58 o 
  -8   6   5       27.78       15.97     23.41 o 
  -7   6   5       51.03       63.23     19.08 o 
  -6   6   5      142.06      172.72     21.72 o 
  -5   6   5      327.06      341.24     21.12 o 
  -4   6   5      140.50      130.80     16.05 o 
  -3   6   5      645.73      578.31     57.10 o 
  -2   6   5       78.76       76.16     21.91 o 
  -1   6   5      253.94      285.24     38.17 o 
   0   6   5      593.70      549.13     52.10 o 
   1   6   5      187.66      192.98     31.76 o 
   2   6   5      389.47      340.80     26.54 o 
   3   6   5      307.67      317.68     29.06 o 
   4   6   5      105.52       88.01     26.09 o 
   5   6   5        5.55      -15.05     25.87 o 
   6   6   5       30.35       -8.45     31.37 o 
  -8   7   5        2.56       48.79     22.91 o 
  -7   7   5       66.90       89.50     19.92 o 
  -6   7   5       47.77       48.76     18.15 o 
  -5   7   5      152.39      134.70     22.00 o 
  -4   7   5       57.02       66.82     17.76 o 
  -3   7   5       26.63        5.22     29.76 o 
  -2   7   5       32.26       30.27     26.24 o 
  -1   7   5        7.60       22.23     21.44 o 
   0   7   5       11.70       13.45     32.66 o 
   1   7   5      130.79       95.40     41.80 o 
   2   7   5        0.25      -19.15     19.15 o 
   3   7   5        6.84      -22.28     24.92 o 
   4   7   5        8.32       21.79     25.20 o 
   5   7   5        2.15      -25.13     25.13 o 
   6   7   5       12.79      -28.83     28.83 o 
  -8   8   5       19.83       32.48     23.59 o 
  -7   8   5       53.40       31.41     19.98 o 
  -6   8   5        0.77        6.76     18.64 o 
  -5   8   5        0.26       -2.08     17.56 o 
  -4   8   5       30.65       46.80     36.62 o 
  -3   8   5      149.32      151.48     23.58 o 
  -2   8   5       22.40       18.49     22.03 o 
  -1   8   5      213.55      184.90     29.39 o 
   0   8   5       81.14       70.92     21.73 o 
   1   8   5       42.05        7.48     30.46 o 
   2   8   5        0.80      -19.56     19.56 o 
   3   8   5       47.34       60.61     26.01 o 
   4   8   5       39.86       27.04     26.05 o 
   5   8   5        0.76      -25.17     25.17 o 
  -7   9   5      175.64      227.14     42.76 o 
  -6   9   5       84.32      108.33     40.54 o 
  -5   9   5       66.88       77.09     31.74 o 
  -4   9   5       61.11       34.79     29.81 o 
  -3   9   5        9.35        5.93     27.64 o 
  -2   9   5       14.84        2.85     21.99 o 
  -1   9   5        1.65       21.00     21.78 o 
   0   9   5        6.51       -1.85     20.96 o 
   1   9   5        0.02      -15.26     20.85 o 
   2   9   5       47.10      113.69     28.02 o 
   3   9   5       77.48       16.42     26.96 o 
   4   9   5       63.79       63.78     26.92 o 
  -6  10   5       52.01       46.27     34.47 o 
  -5  10   5      166.61      220.97     85.64 o 
  -4  10   5       63.53      114.36     32.33 o 
  -3  10   5      204.16      195.07     31.29 o 
  -2  10   5      151.36      157.62     28.15 o 
  -1  10   5       93.51      123.88     23.59 o 
   0  10   5      290.77      259.61     24.62 o 
   1  10   5       89.00       72.88     22.04 o 
   2  10   5      206.00      177.68     30.16 o 
   3  10   5       91.34       92.52     28.42 o 
   4  10   5       44.73       47.81     31.06 o 
  -5  11   5       89.73      109.59     35.39 o 
  -4  11   5       40.50       33.49     33.17 o 
  -3  11   5        0.33      -22.69     30.16 o 
  -2  11   5       24.54      -14.38     32.11 o 
  -1  11   5        1.53       11.07     28.64 o 
   0  11   5        9.60       -8.66     23.04 o 
   1  11   5       74.44       63.55     41.88 o 
   2  11   5        1.81       -6.73     28.36 o 
   3  11   5        2.96       26.08     27.90 o 
  -4  12   5       84.41      142.96     48.76 o 
  -3  12   5       93.11       39.51     32.22 o 
  -2  12   5       39.42       39.42     57.40 o 
  -1  12   5      254.96      249.91     32.19 o 
   0  12   5       68.40       73.92     31.80 o 
   1  12   5       28.63       47.87     30.32 o 
   2  12   5       15.39       44.58     52.65 o 
  -2  13   5        2.96       13.87     43.56 o 
  -8   0   6        5.72      -25.25     34.88 o 
  -7   0   6       46.41       -3.32     35.17 o 
  -6   0   6       54.43       21.43     25.91 o 
  -5   0   6       86.57       62.99     31.91 o 
  -4   0   6      308.06      328.01    103.47 o 
  -3   0   6       79.43       70.67     33.83 o 
  -2   0   6     1676.22     1760.80     63.50 o 
  -1   0   6      203.05      370.27     42.54 o 
   0   0   6      216.90      164.94     42.21 o 
   2   0   6       11.01        0.61     40.09 o 
   3   0   6       97.27       46.60     41.46 o 
   4   0   6      167.36      151.39     44.61 o 
   5   0   6       93.76       23.32     44.93 o 
  -8   1   6       49.95       18.78     25.49 o 
  -7   1   6      121.18      129.82     26.67 o 
  -6   1   6      143.76      172.25     25.72 o 
  -5   1   6        2.83       -0.07     17.98 o 
  -4   1   6       26.09        0.82     17.89 o 
  -3   1   6        0.71       -8.92     18.47 o 
  -2   1   6        7.78        4.63     18.84 o 
  -1   1   6       88.31       78.68     23.30 o 
   0   1   6        4.98       10.86     22.63 o 
   1   1   6        2.74        4.47     28.58 o 
   2   1   6        0.08      -20.98     27.93 o 
   3   1   6      200.31      175.36     33.92 o 
   4   1   6       33.83       35.20     30.47 o 
   5   1   6       99.89       65.91     43.50 o 
  -8   2   6        0.18       -7.55     26.43 o 
  -7   2   6        3.04      -17.36     24.73 o 
  -6   2   6       36.02        3.13     21.10 o 
  -5   2   6        3.16       -5.34     17.99 o 
  -4   2   6        0.03      -18.09     18.09 o 
  -3   2   6       12.44       -5.84     21.80 o 
  -2   2   6        0.45      -21.85     21.85 o 
  -1   2   6        0.77        4.30     22.45 o 
   0   2   6       18.92       11.75     34.31 o 
   1   2   6        0.00       -6.19     28.01 o 
   2   2   6       32.15       25.03     28.67 o 
   3   2   6        0.68      -21.18     28.44 o 
   4   2   6        0.05       20.81     29.99 o 
   5   2   6       13.34       19.26     41.02 o 
  -7   3   6       98.41       39.00     29.39 o 
  -6   3   6       57.12       40.92     29.97 o 
  -5   3   6      129.28      141.54     26.47 o 
  -4   3   6        3.74        4.04     21.92 o 
  -3   3   6       18.32      -22.16     22.16 o 
  -2   3   6        4.41       13.74     22.69 o 
  -1   3   6        4.64       -6.22     22.10 o 
   0   3   6        0.77       22.21     22.14 o 
   1   3   6       40.10        5.37     22.36 o 
   2   3   6        2.01      -12.90     28.38 o 
   3   3   6       96.10       85.27     30.45 o 
   4   3   6       76.27       30.92     32.79 o 
   5   3   6       93.07       95.00     41.09 o 
  -7   4   6       13.73      -15.85     35.76 o 
  -6   4   6       96.11       91.28     29.82 o 
  -5   4   6       55.36       97.26     29.49 o 
  -4   4   6      222.69      280.47     37.83 o 
  -3   4   6      173.91      209.04     36.19 o 
  -2   4   6      914.71     1025.26     55.91 o 
  -1   4   6      241.77      271.20     62.54 o 
   0   4   6      242.17      203.31     42.86 o 
   1   4   6      377.04      335.91     55.06 o 
   2   4   6       34.41       15.43     28.61 o 
   3   4   6       94.90       60.94     34.43 o 
   4   4   6       96.36       67.09     30.82 o 
  -7   5   6       41.66       33.94     31.74 o 
  -6   5   6      175.26      213.60     46.32 o 
  -5   5   6        6.45        5.25     28.88 o 
  -4   5   6        5.26        2.35     22.80 o 
  -3   5   6        1.53      -10.83     22.16 o 
  -2   5   6        9.51       45.17     22.69 o 
  -1   5   6       36.62       74.59     23.55 o 
   0   5   6        0.25      -13.92     22.25 o 
   1   5   6        3.12       -1.73     25.65 o 
   2   5   6       22.09       29.98     39.44 o 
   3   5   6       72.70       27.05     30.49 o 
   4   5   6       34.60       52.00     30.63 o 
  -7   6   6        0.34       18.24     48.54 o 
  -6   6   6      107.15      108.04     64.47 o 
  -5   6   6       38.89       19.20     31.66 o 
  -4   6   6        7.05       23.26     30.30 o 
  -3   6   6       22.93      -16.84     23.11 o 
  -2   6   6       31.07        2.96     23.24 o 
  -1   6   6        3.07        2.88     22.87 o 
   0   6   6       68.51       97.00     27.09 o 
   1   6   6       23.18       10.00     23.18 o 
   2   6   6       91.29       84.71     23.64 o 
   3   6   6       13.22      -27.34     29.63 o 
   4   6   6        2.93      -35.89     35.89 o 
  -6   7   6       43.76       38.86     33.60 o 
  -5   7   6      151.34      195.58     46.26 o 
  -4   7   6        9.93        5.86     31.81 o 
  -3   7   6       29.15       12.13     28.13 o 
  -2   7   6       21.88        2.58     23.81 o 
  -1   7   6        4.07       12.44     23.63 o 
   0   7   6        0.12      -26.25     26.25 o 
   1   7   6       38.26       19.68     23.87 o 
   2   7   6       18.65      -21.58     30.44 o 
   3   7   6       28.21       21.78     30.62 o 
  -6   8   6       93.03      127.44     52.85 o 
  -5   8   6       30.82       58.61     34.59 o 
  -4   8   6      101.52      193.40     41.64 o 
  -3   8   6      226.12      175.61     38.44 o 
  -2   8   6      249.87      204.78     51.36 o 
  -1   8   6      217.34      221.57     44.52 o 
   0   8   6      180.27      180.50     56.64 o 
   1   8   6      144.99      165.73     25.79 o 
   2   8   6       43.76        5.37     41.47 o 
  -5   9   6        4.13       -1.17     51.89 o 
  -4   9   6        4.67      -14.71     33.78 o 
  -3   9   6        5.64      -24.83     60.85 o 
  -2   9   6        2.41      -16.93     31.48 o 
  -1   9   6        0.11      -15.94     25.07 o 
   0   9   6       12.74       23.58     25.02 o 
   1   9   6       11.72      -13.85     31.21 o 
   2   9   6       69.09       59.33     53.77 o 
  -3  10   6        5.39      -16.52     46.09 o 
  -2  10   6       87.07       70.47     45.71 o 
  -1  10   6        0.15       28.75     32.06 o 
   0  10   6       36.62       -7.92     49.83 o 
   1  10   6      132.05       88.35     53.94 o 
  -5   1   7       46.76       30.16     23.21 o 
  -4   1   7       95.68      104.32     24.48 o 
  -3   1   7       10.82      -29.44     29.44 o 
  -2   1   7       12.09       -9.12     25.46 o 
  -1   1   7       12.54      -24.74     31.82 o 
   0   1   7       14.90        1.08     41.06 o 
   1   1   7        3.63      -32.37     32.37 o 
   2   1   7       71.41      131.60     51.07 o 
  -6   2   7       34.33       36.69     47.52 o 
  -5   2   7      414.71      345.76     93.12 o 
  -4   2   7       85.45       42.03     25.53 o 
  -3   2   7      186.97      136.18     59.86 o 
  -2   2   7       53.00       16.25     31.09 o 
  -1   2   7      228.56      193.71     43.09 o 
   0   2   7      269.99      110.73     34.02 o 
   1   2   7      122.11       34.73     33.42 o 
  -6   3   7        0.08        5.75     47.77 o 
  -5   3   7       98.59      110.08     48.98 o 
  -4   3   7       77.26       58.95     26.26 o 
  -3   3   7        0.67      -25.31     25.31 o 
  -2   3   7       38.90        4.35     25.57 o 
  -1   3   7       30.71       -3.23     25.90 o 
   0   3   7       34.22       20.54     26.84 o 
   1   3   7        2.00        6.81     33.55 o 
  -5   4   7        0.30      -12.72     48.23 o 
  -4   4   7       36.08       47.66     33.63 o 
  -3   4   7        9.58       -6.50     30.21 o 
  -2   4   7        0.95      -21.80     32.18 o 
  -1   4   7      118.92      103.32     27.77 o 
   0   4   7        3.57      -25.95     25.95 o 
   1   4   7        3.03      -49.34     49.34 o 
  -5   5   7       16.31       82.81     52.60 o 
  -4   5   7       44.01       78.89     34.29 o 
  -3   5   7       44.12       16.93     26.93 o 
  -2   5   7        1.05      -12.75     26.74 o 
  -1   5   7        0.00      -27.04     27.04 o 
   0   5   7        0.16        5.96     26.82 o 
   1   5   7       22.87       17.86     33.56 o 
  -4   6   7      130.22      148.01     54.79 o 
  -3   6   7       96.19      164.98     52.10 o 
  -2   6   7       52.57       20.45     37.49 o 
  -1   6   7      215.26      261.73     66.57 o 
   0   6   7      126.13       87.40     35.50 o 
  -2   7   7        8.72        5.95     36.81 o 
  -1   7   7       18.84       36.67     34.12 o 
                                                 
